# Supplementary material for: Prenatal exposure to polycyclic aromatic hydrocarbons and birth outcomes in a pregnancy cohort in Nairobi, Kenya
Source: PLoS One. 2026 May 13;21(5):e0347486. doi: 10.1371/journal.pone.0347486 (PMC13170848; doi:10.1371/journal.pone.0347486)
Supplement: S1 Data — (CSV) [file pone.0347486.s002.csv]

bw_kg	brth_ga_final	bwz_final	ptb_final	mat_age_cat	sex	en_educ_level_labels	en_emp_cat	en_hse_rooms	en_marital_status_rev	en_school_years	del_method	pg_exp_cig	parity_cat	dirty_fuel	en_out_pol_ownsmoke	RC1	RC2	RC3	RC4	RC5	RC7	RC6	sg_recode	cotinine_over10	cotinine_over200	ngml_2nap_imp	ngml_29fluo_imp	ngml_2phen_imp	ngml_3phen_imp	ngml_1pyr_imp	ngml_2nap_imp_log	ngml_29fluo_imp_log	ngml_2phen_imp_log	ngml_3phen_imp_log	ngml_1pyr_imp_log
3.3	284	-0.4045	0	[25, 35)	Male	Primary	Employed	2	Married	9	Caesarean section	Not at all	1	Rarely or not at all	2	-0.535961308745226	-0.3521083661361553	-1.459377748290666	-1.6833884530620047	0.9311301299019544	0.7188639372379964	1.8418891461862184	1.02	0	0	18.483	0.39	0.126	0.142	0.185	2.9168513907005433	-0.941608539858445	-2.071473372030659	-1.9519282213808764	-1.6873994539038122
3.6	289	0.1341	0	[20, 25)	Male	Secondary	Homemaker	1	Married	14	Vaginal birth	Not at all	1	Daily or most days	1	-0.4142571364685085	-1.081748653720057	-2.0327319719300303	0.3510414855289158	-1.1021789650288256	-0.48154660419957823	-0.7710670742748221	1.03	0	0	114.853	3.528	0.989	1.48	1.691	4.743653049821386	1.260731138144545	-0.011060947359424948	0.3920420877760237	0.5253200699164433
2.9	266	-0.1967	0	[20, 25)	Female	College/University	Homemaker	1	Married	18	Caesarean section	Not at all	0	Some days	3	-1.290986620288724	-1.5586399700027245	-2.5969192491355972	0.060842874800222074	1.3345506533725224	1.0489027873724786	0.8521852964042391	1.02	0	0	14.627	0.362	0.177	0.064	0.201	2.6828691359049515	-1.016111067156366	-1.731605546408308	-2.7488721956224653	-1.6044503709230613
3	263	0.001	0	[20, 25)	Male	Secondary	Homemaker	1	Married	14	Vaginal birth	Not at all	1	Some days	1	-0.6374298227566872	-1.1794993684841582	-2.6912923243533564	0.3741860615624867	-0.029014410325786874	0.4403888505058522	0.2909763353178738	1.025	0	0	71.846	5.413	1.289	1.102	1.558	4.2745249394373905	1.688803467814841	0.2538667239570503	0.09712671073072282	0.4434029474485566
3.4	276	0.5286	0	[35, 40)	Female	Secondary	Homemaker	2	Married	13	Vaginal birth	Not at all	2	Some days	1	0.2673265365563343	-0.24967504175634964	-2.3242741741680915	0.3570838389753039	-0.5935921954890044	-0.9689266344498679	-0.7747645510426748	1.011	0	0	0.424	0.009	0.248	0.112	0.432	-0.8580218237501793	-4.710530701645918	-1.3943265328171548	-2.1892564076870427	-0.8393296907380268
3.3	273	0.4313	0	[25, 35)	Female	Secondary	Employed	2	Married	14	Vaginal birth	Not at all	2	Rarely or not at all	2	1.427090002361246	-1.1115421894600486	-2.8398138066133134	-0.9579933872674944	0.0949941359549485	-0.574443228434325	-1.0529416098890194	1.02	0	0	88.656	0.186	0.395	0.211	0.447	4.484763712124994	-1.6820086052689358	-0.9288695140810151	-1.5558971455060706	-0.8051966843685682
2.7	272	-1.3134	0	[25, 35)	Male	Secondary	Homemaker	2	Married	14	Vaginal birth	Not at all	1	Some days	3	1.378035597001284	-0.600705959807904	-2.729441611596936	0.3436942712375719	0.5158796629366815	0.857141522940108	3.65605283508407	1.03	0	0	56.802	0.635	0.732	0.169	0.814	4.039571536374809	-0.4541302800894454	-0.3119747650208255	-1.7778565640590636	-0.20579491297959682
3.2	290	-0.9299	0	[25, 35)	Male	Secondary	Homemaker	2	Married	14	Vaginal birth	Not at all	2	Rarely or not at all	1	-1.304337456106068	-1.330853418613897	-1.053882594037895	-0.8435904528577961	-0.13529733827509627	-0.36993064185132735	0.9780201920939605	1.028	0	0	35.187	0.846	0.929	0.132	0.537	3.560676696207478	-0.1672359193759138	-0.07364654016829848	-2.0249533563957662	-0.6217571844732723
3.1	282	-0.825	0	[25, 35)	Male	Secondary	Not employed	2	Married	15	Vaginal birth	Not at all	1	Some days	1	2.7902557583571794	-0.2718879997257354	-1.2595303414331005	-0.738738644929088	-1.1732578194370795	-1.0381913045043045	-0.9044644152839918	1.02	0	0	3.25	0.155	0.575	0.032	1.431	1.1786549963416462	-1.8643301620628905	-0.5533852381847867	-3.4420193761824103	0.3583735005743139
3.2	277	-0.3125	0	[25, 35)	Male	Primary	Homemaker	1	Married	10	Vaginal birth	Not at all	2	Daily or most days	5	1.2537931158817492	-1.2850830854602666	-0.4102277371222691	0.09304713808147783	-1.2564835721590262	4.1224378435473525	-0.7365939650989075	1.02	0	0	289.509	10.678	2.74	1.476	7.19	5.668186384612727	2.3681855500779947	1.007957920399979	0.3893357261782807	1.9726911717329554
2.8	296	-2.1271	0	[20, 25)	Male	Secondary	Homemaker	1	Married	17	Vaginal birth	Not at all	0	Rarely or not at all	2	1.434215583649921	-0.4233680483104062	-2.0209700060052436	-0.18905054205738378	-0.1572693886750802	-0.4711860325756851	0.09148999915936684	1.015	0	0	19.391	0.037	0.25	0.207	0.321	2.964809040900481	-3.2968373663379125	-1.3862943611198906	-1.575036485716768	-1.1363141558521213
2.7	278	-1.4023	0	[25, 35)	Female	Primary	Homemaker	1	Married	10	Caesarean section	Not at all	3 or more	Daily or most days	4	1.0624963105102427	-0.6412121763591844	-1.4925175287333696	0.8384540481491566	-0.018119018499442988	1.181164062867577	-0.14722510743012251	1.04	0	0	12.157	0.386	0.433	0.081	0.155	2.497905135573657	-0.9519179095173061	-0.8370175509796473	-2.513306124309698	-1.8643301620628905
3.05	287	-1.1844	0	[20, 25)	Male	Primary	Homemaker	1	Married	10	Vaginal birth	Not at all	2	Daily or most days	1	1.2562675062862043	-1.6467842023557115	-1.3782026546189101	0.3322994320327516	-1.3363072061538523	0.4094619579698745	-0.7654838126017569	1.015	0	0	53.21	1.455	0.367	0.349	1.027	3.9742463486082777	0.3750059006234559	-1.0023934309275668	-1.05268335677971	0.026641930946421092
3.8	279	1.3196	0	[18, 20]	Female	Secondary	Employed	1	Married	14	Vaginal birth	Not at all	1	Daily or most days	1	-1.0367714700104715	-1.3225498321667435	-2.709109296997805	0.7983887219445411	-0.8489729618315591	-0.3493644187519578	0.24289219463617495	1.005	0	0	22.982	0.756	0.146	0.123	1.144	3.134711300835442	-0.27971390280260405	-1.9241486572738007	-2.0955709236097197	0.13453089295760606
2.6	249	0.0058	1	[20, 25)	Male	Primary	Homemaker	1	Married	10	Vaginal birth	Not at all	1	Rarely or not at all	1	0.6094899244616421	-0.7499103560482709	-1.6695211265622427	-0.8395904348784333	2.049899871571619	-0.8583999489539216	-0.5213118984490767	1.01	0	0	15.622	0.156	0.206	0.051	0.124	2.7486801771881058	-1.8578992717326	-1.579879110192556	-2.9759296462578115	-2.0874737133771
2.8	269	-0.8852	0	[20, 25)	Male	Secondary	Employed	2	Married	14	Vaginal birth	Not at all	2	Rarely or not at all	1	-0.34862273859003	1.2281844116125402	-2.0092928650232986	2.2796825448531552	1.0108798306793412	-1.0872699562527695	-0.34341024197115755	1.007	0	0	39.965	0.48	0.217	0.117	0.601	3.6880040710779824	-0.7339691750802004	-1.5278579254416775	-2.145581344184381	-0.5091603444469295
3.32	292	-0.3071	0	[35, 40)	Female	College/University	Homemaker	2	Married	15	Vaginal birth	Not at all	2	Rarely or not at all	1	1.698012185902095	0.34279103512144005	-0.9737628094794318	-1.4043596030248453	-0.490964893539524	-1.4009660342023456	-1.500489019087306	1.005	0	0	1.662	0.13	0.04	0.085	0.133	0.5080216964332565	-2.0402208285265546	-3.2188758248682006	-2.4651040224918206	-2.017406150760383
3.2	286	-0.4076	0	[18, 20]	Female	Secondary	Homemaker	4	Married	14	Caesarean section	Not at all	0	Rarely or not at all	2	2.2967093699276653	0.3674584080838766	-1.4656379985158694	-0.11004966365558685	-0.7911458170259247	-0.4754736853447366	2.6615867057232365	1.01	0	0	7.409	0.038	0.026	0.033	4.648	2.00269547743452	-3.270169119255751	-3.649658740960655	-3.4112477175156566	1.53643701954961
3.4	283	-0.1027	0	[25, 35)	Male	Primary	Employed	2	Married	9	Vaginal birth	Not at all	3 or more	Rarely or not at all	2	0.6870144917244824	-1.1415022918278428	-2.210143710663109	-0.40671636143744727	0.36180837596644294	-0.3951582731957009	-0.4382213801514792	1.02	0	0	18.752	1.512	0.56	0.175	1.047	2.931300413394602	0.4134332777573413	-0.579818495252942	-1.742969305058623	0.045928931888399735
3	275	-0.4426	0	[25, 35)	Female	Secondary	Employed	1	Married	14	Vaginal birth	Not at all	2	Daily or most days	1	-0.5725591684310234	-0.8912676979782418	1.1015729042265927	0.6055487074626659	-1.0883070071025922	-0.6096691742027116	-0.5722729410133028	1.015	0	0	19.26	0.736	0.389	0.149	0.733	2.9580304063699794	-0.3065251602532608	-0.9441759353636907	-1.903808973036678	-0.3106095770954856
3.67	284	0.8302	0	[25, 35)	Female	Primary	Employed	2	Married	10	Vaginal birth	Not at all	2	Some days	1	-0.5391730475615711	-0.40103199594378397	-2.7780251845710566	-0.17204224027174828	-0.7329390697520233	-0.23363827106267404	1.0894620102909194	1.017	0	0	13.494	0.135	0.207	0.009	0.079	2.6022451422052337	-2.0024805005437076	-1.575036485716768	-4.710530701645918	-2.5383074265151158
3.2	260	0.9321	0	[25, 35)	Female	Secondary	Employed	2	Married	14	Vaginal birth	Not at all	1	Daily or most days	1	-0.33405565565591877	2.0892860710892376	-0.6863920857284591	0.8139848880940128	0.603311256994985	-2.384906919378643	3.075731825268402	1.013	0	0	28.495	1.622	0.449	0.318	3.002	3.349728633286963	0.48365995569322123	-0.8007323912398827	-1.1457038962019601	1.0992787332112701
3.4	270	0.8257	0	[20, 25)	Female	Secondary	Employed	2	Married	14	Vaginal birth	Not at all	1	Daily or most days	5	-0.047556278514946315	-0.720086160544599	-0.5197081791116129	-1.0168990175529926	-0.29582370867332164	1.9998730634457296	-0.5981486623901301	1.011	0	0	16.706	0.878	0.363	0.122	0.395	2.8157679363337147	-0.1301086853470204	-1.0133524447172864	-2.1037342342488805	-0.9288695140810151
2.6	270	-1.2586	0	[25, 35)	Female	Secondary	Homemaker	1	Married	14	Vaginal birth	Not at all	2	Daily or most days	2	-0.96431435907699	-0.6794674060995364	-1.4353445557564746	-0.0022576805453443927	0.27065655127084404	1.4414618986267214	-1.2118772018343629	1.004	0	0	7.652	0.259	0.113	0.075	0.335	2.0349670515780063	-1.3509272172825992	-2.1803674602697964	-2.5902671654458267	-1.0936247471570706
2.9	276	-0.7657	0	[25, 35)	Female	Secondary	Homemaker	1	Married	14	Vaginal birth	Not at all	1	Some days	3	-0.7779246300920846	-1.4739564685090212	-2.487232258750537	0.13654425631975364	-0.2922480050231712	0.6929553379096167	0.8609791698313888	1.003	0	0	5.192	0.185	0.001	0.028	0.17	1.6471189794017889	-1.6873994539038122	-6.907755278982137	-3.575550768806933	-1.7719568419318752
3.2	266	0.3032	0	[20, 25)	Male	Secondary	Not employed	1	Never married/single	16	Vaginal birth	Not at all	0	Some days	1	1.172134715878369	-1.4771766078809148	-0.09701154826173872	-0.48324669193220704	-0.9177212685845536	-0.810172002574461	-0.7206595454066617	1.019	0	0	14.756	0.929	1.168	0.347	1.076	2.6916497797344294	-0.07364654016829848	0.15529288440603525	-1.058430499035278	0.07325046173959274
3.5	278	0.6768	0	[20, 25)	Female	College/University	Employed	1	Married	16	Vaginal birth	Not at all	0	Daily or most days	1	-1.4365895442639653	-1.1830380414220638	0.7448117398674914	-0.055856977598238655	-0.5430618618111961	-0.16757221571132003	-0.3317951835800408	1.016	0	0	40.969	0.851	0.256	0.142	0.376	3.7128156831574066	-0.16134315040876293	-1.3625778345025745	-1.9519282213808764	-0.9781661355922425
3	266	-0.188	0	[25, 35)	Male	Primary	Not employed	1	Married	9	Vaginal birth	Not at all	1	Rarely or not at all	1	-0.33505395345407896	-0.5876590919258111	-1.3606190095637405	-0.6807720398296911	-0.37661108524134845	-0.48054632282946347	-0.36238939258615127	1.022	0	0	57.297	0.891	0.47	0.261	1.498	4.048248266329127	-0.11541085151132773	-0.7550225842780328	-1.3432348716594436	0.40413088509502776
2.9	255	0.2907	1	[20, 25)	Male	Secondary	Homemaker	2	Married	14	Vaginal birth	Not at all	1	Rarely or not at all	1	-1.4174681278766332	-0.6282091916192685	-2.816894119095711	-0.5484883582757657	1.8243151693801063	0.248629004557518	-0.28534177492896545	1.011	0	0	20.317	1.452	0.657	0.137	0.946	3.0114579740154737	0.3729419164026043	-0.4200712604975265	-1.987774353154012	-0.05551270993025883
2.6	266	-1.0193	0	[18, 20]	Female	Secondary	Not employed	1	Married	11	Vaginal birth	Not at all	0	Rarely or not at all	1	0.126793405382729	-0.3741118643274373	-0.777721850150024	-0.6367504509776669	-0.4824436533205432	-0.6213578638320751	1.995991001641844	1.025	0	0	4.245	0.2	0.396	0.035	0.477	1.4457418197633107	-1.6094379124341003	-0.9263410677276565	-3.3524072174927233	-0.7402387880937958
3.2	283	-0.2853	0	[20, 25)	Female	Primary	Homemaker	1	Married	10	Vaginal birth	Not at all	1	Some days	3	0.21126216100406725	-0.34750114846252084	-2.1762962879788943	-0.1509391486643728	-1.014202007189986	0.8414221281424195	-0.6874196442469945	1.02	0	0	46.58	1.939	0.986	1.052	2.22	3.841171264456195	0.6621723762605147	-0.014098924379501648	0.050693114315518165	0.7975071958841882
3.5	273	0.6275	0	[25, 35)	Male	College/University	Employed	4	Married	17	Caesarean section	Not at all	1	Rarely or not at all	1	0.4534867435508647	-1.421205264659314	-0.6766436973960898	-0.47744646971492843	0.7640243469483308	-0.6749965278607799	0.30121211559789074	1.021	0	0	17.328	0.394	0.222	0.601	0.406	2.852323690258635	-0.9314043696842031	-1.5050778971098575	-0.5091603444469295	-0.9014021193804044
2.8	266	-0.6989	0	[25, 35)	Male	College/University	Employed	2	Married	17	Vaginal birth	Not at all	1	Rarely or not at all	2	-1.430029186241505	-1.2632380865497088	1.07407117661851	-0.22600908855615648	0.15200512940052555	0.3292642896060909	-0.34159650892286353	1.001	0	0	1.793	0.044	0.122	0.022	0.057	0.5838901946229957	-3.123565645063876	-2.1037342342488805	-3.816712825623821	-2.864704011147587
3.4	283	-0.1027	0	[35, 40)	Male	Secondary	Employed	2	Married	14	Vaginal birth	Not at all	2	Daily or most days	4	-0.07177803550803166	-0.2915188349310879	-1.5436228625103245	-1.0213742796531222	1.6665246877287947	2.7591850990921865	2.395650710694052	1.014	0	0	20.073	1.073	0.218	0.15	0.916	2.9993756284687896	0.07045846364856137	-1.523260216193048	-1.8971199848858813	-0.08773891430800675
2.6	272	-1.5589	0	[35, 40)	Male	Secondary	Employed	1	Married	12	Vaginal birth	Not at all	3 or more	Some days	3	1.4189555675202126	-0.324631538943555	0.8841516740937735	-0.1255790328470096	-0.44490413640559656	0.9218219927604254	-0.6881678563525678	1.005	0	0	6.66	0.25	0.114	0.04	0.224	1.8961194845522977	-1.3862943611198906	-2.1715568305876416	-3.2188758248682006	-1.4961092271270973
3.1	293	-0.9227	0	[25, 35)	Female	Secondary	Homemaker	1	Married	11	Vaginal birth	Not at all	1	Rarely or not at all	2	-0.18224434755519156	-0.898959756364115	0.937999638750407	-0.6392446035260865	-1.0607310812993505	0.037829602385140285	1.4032297546884394	1.018	0	0	27.451	0.727	0.331	0.45	1.375	3.3124025971644833	-0.3188288014486177	-1.1056369036050742	-0.7985076962177716	0.3184537311185346
3.2	278	-0.0625	0	[25, 35)	Female	Primary	Employed	1	Divorced/separated/widowed	10	Vaginal birth	Not at all	1	Daily or most days	1	1.3266409993006418	0.04211662129885199	0.43397713915659425	-1.566227705657163	0.3885292307846566	0.8544886251050785	0.3910753496594812	1.008	0	0	10.79	0.374	0.227	0.094	0.22	2.378619779270043	-0.9834994815676051	-1.4828052615007343	-2.364460496712133	-1.5141277326297755
3.5	273	0.9087	0	[20, 25)	Female	Secondary	Homemaker	2	Divorced/separated/widowed	14	Vaginal birth	Not at all	1	Daily or most days	1	-0.5849106909220456	-1.317995608666924	-1.0367292049297885	0.6528338000756181	-1.1518234422696656	-0.19138627360479882	-0.683853167909187	1.022	0	0	19.152	0.464	0.921	0.408	0.939	2.952407148815617	-0.7678707267558817	-0.08229524272683016	-0.8964881045779755	-0.0629397997738742
3.25	285	-0.2363	0	[25, 35)	Female	Primary	Employed	2	Married	10	Vaginal birth	Not at all	3 or more	Daily or most days	3	-0.0019423221957544888	-0.07025647571349902	0.7327709955475927	-0.6049909936227305	0.9490170286869749	0.7260955456886384	0.905539350219326	1.006	0	0	5.172	0.265	0.13	0.041	0.253	1.643259460909611	-1.3280254529959148	-2.0402208285265546	-3.1941832122778293	-1.374365790254617
3.5	267	1.2165	0	[18, 20]	Female	Secondary	Employed	1	Married	13	Caesarean section	Not at all	0	Rarely or not at all	1	-0.22362440928048072	0.6749782600418383	0.898013233302465	0.20173843290327526	1.2561571886087848	-1.6658425443658316	2.236227976249631	1.028	0	0	96.092	2.74	3.082	1.079	7.984	4.5653060658929485	1.007957920399979	1.125578736897924	0.07603468627599758	2.0774395390091627
3.8	287	0.6926	0	[25, 35)	Male	College/University	Homemaker	1	Married	16	Caesarean section	Not at all	1	Daily or most days	1	-1.0656544371335634	-0.6089150300171877	-0.12584801022749725	0.3599634709109304	-0.9920146095879162	-0.3215914501698072	0.10217374114602727	1.018	0	0	88.426	1.402	0.192	0.066	0.437	4.48216604404654	0.3378997886123983	-1.6502599069543555	-2.7181005369557116	-0.8278220838865469
2.4	280	-2.2439	0	[18, 20]	Female	Secondary	Homemaker	1	Married	14	Vaginal birth	Not at all	0	Rarely or not at all	1	-0.14359051056785768	-0.6541258498190498	-0.9117947997816964	-0.9506462945430083	-0.7459865112975885	-0.8890932147632653	1.0198033513072784	1.015	0	0	5.892	0.457	0.685	0.096	0.279	1.773595498600384	-0.7830718880879323	-0.3783364407199117	-2.3434070875143007	-1.2765434971607714
3.09	280	-0.4454	0	[20, 25)	Female	Secondary	Homemaker	1	Married	15	Vaginal birth	Not at all	0	Daily or most days	1	-0.438121386429938	-0.8378602189133046	0.9112253871511139	0.6486543365744365	0.9934310962149345	0.0664884603343548	0.03753324807144631	1.011	0	0	28.042	0.579	0.359	0.239	0.295	3.33370338629894	-0.5464528014091419	-1.0244328904938582	-1.4312917270506265	-1.2207799226423173
3.06	266	-0.038	0	[35, 40)	Male	Secondary	Employed	4	Married	14	Vaginal birth	Not at all	2	Rarely or not at all	2	-0.7313408138217513	-0.49654572789893686	-0.4100409775882347	-0.45782351348246714	-0.6891453886157679	0.009274645081737753	0.17277390277211493	1.006	0	0	6.146	0.063	0.096	0.036	0.157	1.8158014637082929	-2.7646205525906042	-2.3434070875143007	-3.3242363405260273	-1.851509473633829
3.18	294	-0.741	0	[18, 20]	Female	Secondary	Homemaker	1	Married	15	Vaginal birth	Not at all	0	Some days	1	-1.1257130568626725	-0.803551855143549	-0.7637248799673405	0.24555277693542182	-0.2047628564100087	-0.6062101475374261	1.0394111910880832	1.021	0	0	78.904	0.988	0.341	0.129	0.372	4.368231923651693	-0.012072581234269249	-1.07587280169862	-2.047942874620465	-0.9888614247089905
3.86	287	1.154	0	[25, 35)	Female	Primary	Homemaker	1	Married	7	Vaginal birth	Not at all	3 or more	Rarely or not at all	1	0.13274413635023327	-1.2987488396163096	-0.6812063853642758	-0.6768271620638265	-0.6947907769511767	-0.6380472931143575	1.0115812292163335	1.015	0	0	15.542	0.41	0.56	0.428	0.464	2.7435460367870506	-0.8915981192837836	-0.579818495252942	-0.8486320834003402	-0.7678707267558817
3.6	268	1.1127	0	[25, 35)	Male	Secondary	Employed	3	Married	14	Vaginal birth	Not at all	2	Rarely or not at all	2	0.5490143865004947	-1.7308177742257134	0.49526522691829866	-1.2015958752891305	2.014886316134227	1.0686597424622497	1.5784425165577067	1.025	0	0	23.521	0.549	0.294	0.209	0.276	3.1578936391334067	-0.5996568374726063	-1.2241755116434554	-1.565421027017326	-1.287354413264987
3.5	272	0.9577	0	[25, 35)	Female	Primary	Homemaker	1	Married	9	Vaginal birth	Not at all	3 or more	Daily or most days	4	-0.4879853847555926	-0.6808184754095374	-0.24696950236189685	1.4493092100484566	-1.0535331282633649	1.7660364670535227	-0.4679304381983876	1.011	0	0	20.39	1.053	0.275	0.077	0.296	3.015044584586364	0.051643233151838386	-1.2909841813155656	-2.563949857128453	-1.2173958246580767
2.8	295	-2.0941	0	[25, 35)	Male	Primary	Employed	2	Married	10	Caesarean section	Not at all	2	Rarely or not at all	2	0.16456144981921147	0.21732646699370972	-1.7973579493956822	-0.32281747314269266	-0.48822129449581503	-0.5778053636003083	-0.4127971306789838	1.02	0	0	74.169	1.212	1.049	0.264	0.623	4.306346273117466	0.1922718876471227	0.04783732941416006	-1.3318061758358208	-0.4732087601946839
3.3	252	1.6911	1	[25, 35)	Female	College/University	Homemaker	1	Married	16	Vaginal birth	Not at all	1	Rarely or not at all	1	-0.20319254028049652	-0.8303269366913204	-2.0442465940282974	0.27225220322938354	-0.35784191589781167	-0.8669687567285691	0.20694222917729135	1.021	0	0	24.246	0.674	0.396	0.211	0.765	3.1882516553243914	-0.39452516806982996	-0.9263410677276565	-1.5558971455060706	-0.2678794451556012
3.2	285	-0.7095	0	[18, 20]	Male	Secondary	Homemaker	1	Married	14	Vaginal birth	Not at all	0	Daily or most days	3	1.682160754935908	0.19517247919616088	-1.6426574363305506	0.5001690044853061	1.4927983769123037	1.8410939376747768	-0.777130880987532	1.011	0	0	4.446	0.465	0.228	0.201	0.848	1.4920048155420047	-0.7657178733947807	-1.4784096500276962	-1.6044503709230613	-0.164874643190234
3.3	283	-0.3572	0	[25, 35)	Male	Secondary	Employed	2	Never married/single	14	Vaginal birth	Not at all	1	Rarely or not at all	1	0.9302868451499352	-0.26644200027316245	0.6625744657532416	-0.22476437143726802	-1.5000804269143877	0.20777621773405525	-0.7377021746985102	1.011	0	0	9.453	0.355	0.124	0.133	0.356	2.246332151443247	-1.0356374895067213	-2.0874737133771	-2.017406150760383	-1.0328245481301066
3	252	1.006	1	[25, 35)	Female	Primary	Homemaker	1	Married	8	Vaginal birth	Not at all	0	Daily or most days	5	1.7289819507002173	-1.2020154230787738	-0.0998617515707754	0.5496241946324121	-1.252604917728308	2.405525685615552	2.4864018593201562	1.01	0	0	5.734	0.353	0.6	0.108	0.314	1.7464133674611781	-1.0412872220488403	-0.5108256237659907	-2.2256240518579173	-1.1583622930738837
3.3	274	0.0972	0	[25, 35)	Male	College/University	Employed	3	Married	16	Vaginal birth	Not at all	1	Rarely or not at all	2	1.1722354627726275	-0.6600609284680817	-0.2515553132419896	-0.971781164595824	-0.05618264347730999	-0.052812823339600634	1.4783433158608559	1.018	0	0	29.255	0.913	0.916	0.779	1.853	3.376050499240199	-0.09101939838716855	-0.08773891430800675	-0.24974423311138874	0.6168059473032227
2.7	266	-0.7432	0	[20, 25)	Female	Primary	Homemaker	1	Married	8	Vaginal birth	Not at all	1	Daily or most days	1	-1.4261107196162552	-0.7882754909218113	-0.9981492870907668	1.40367376962894	0.42564681120644526	-0.07412977508315441	-0.5692574794655899	1.022	0	0	21.282	3.631	1.138	0.54	1.516	3.05786164501954	1.2895080924321987	0.1292723357041391	-0.616186139423817	0.41607528722017995
3.5	266	1.2708	0	[35, 40)	Female	None (Never went to school)	Employed	1	Married	0	Vaginal birth	Not at all	2	Daily or most days	1	-1.2636185769105421	0.8611660400518324	1.4227253407141462	0.8463078930186009	-1.1700072883655712	-0.666832766023107	2.2459823183718512	1.008	0	0	43.176	0.897	0.472	0.245	0.711	3.7652847853163416	-0.10869941692334091	-0.7507762933965817	-1.40649706843741	-0.3410828491788962
3.4	293	-0.1324	0	[25, 35)	Female	Primary	Homemaker	2	Married	10	Vaginal birth	Not at all	1	Rarely or not at all	2	0.824218391398787	1.666185657161566	0.8623597162970289	-1.1995954472864747	-0.7485383427086258	0.2884981397229845	-1.2445184678147443	1.009	0	0	2.584	0.414	0.284	0.084	0.491	0.9493385859203555	-0.8818893051568227	-1.258781040820931	-2.4769384801388235	-0.7113111511876165
3.3	275	0.3323	0	[20, 25)	Female	Secondary	Homemaker	1	Married	11	Vaginal birth	Not at all	1	Rarely or not at all	1	1.4002977383649649	-0.7773064930640385	-0.28483846127982515	-0.72631979465398	-0.7765503104339435	-0.783423434855848	-0.4115169158207832	1.015	0	0	12.555	0.602	0.256	0.142	1.132	2.530118992609548	-0.507497833673316	-1.3625778345025745	-1.9519282213808764	0.1239859797809911
3.2	248	1.757	1	[25, 35)	Female	Secondary	Employed	1	Married	14	Vaginal birth	Not at all	1	Some days	3	-1.0202946257303838	-0.6049908282611519	-0.11177397927930782	-0.13688152384050148	0.5414029829625104	2.3754494215474873	0.6323034722549586	1.005	0	0	6.708	0.15	0.183	0.062	0.136	1.9033008439609624	-1.8971199848858813	-1.6982691261407161	-2.7806208939370456	-1.995100393246085
3.5	292	-0.237	0	[25, 35)	Male	Secondary	Homemaker	1	Married	15	Vaginal birth	Not at all	2	Some days	3	-0.9648684434882482	-0.07539638065495968	-0.2660790373660956	0.35998515895882693	-0.6635882318980655	1.3192626686995588	-0.42090112186812995	1.011	0	0	4.458	0.172	0.069	0.024	0.221	1.494700234963677	-1.760260802168684	-2.6736487743848776	-3.7297014486341915	-1.5095925774643841
2.6	246	0.2401	1	[20, 25)	Male	College/University	Homemaker	3	Never married/single	16	Caesarean section	Not at all	0	Some days	2	1.6671240913617504	0.12554932703360955	-2.773708726113594	0.7914663581344611	-0.6116381723778717	0.0478737709393509	0.8203681837258922	1.017	0	0	4.827	0.464	0.261	0.023	0.128	1.5742251566783558	-0.7678707267558817	-1.3432348716594436	-3.7722610630529876	-2.05572501506252
2.6	276	-1.7687	0	[25, 35)	Male	Secondary	Employed	1	Never married/single	14	Caesarean section	Not at all	1	Rarely or not at all	1	-1.3346414649143143	-0.6508518709553304	0.9599971860021806	-1.0400975565683517	1.7907460548854202	-0.27416482878770493	-0.4914528775971621	1.018	0	0	549.239	0.627	0.365	0.164	0.607	6.308533683754202	-0.4668087383492164	-1.0078579253996456	-1.8078888511579385	-0.4992264879226388
3.3	284	-0.067	0	[18, 20]	Female	Primary	Homemaker	1	Married	10	Vaginal birth	Not at all	0	Some days	3	-0.43952542381719223	0.10407015873052745	-0.2305548573110149	-0.3072175538923492	1.155438316080566	1.09709979288951	0.19377790235378242	1.015	0	0	132.294	1.769	0.288	0.166	2.229	4.885026718618578	0.5704144151776481	-1.2447947988461912	-1.7957674906255938	0.8015530544037318
2.6	268	-1.1421	0	[25, 35)	Female	Secondary	Employed	2	Married	14	Vaginal birth	Not at all	1	Rarely or not at all	1	1.1250469779813526	1.0586434396193902	0.5100205358956954	-0.44524343544665945	1.400009659953801	-0.5512780787142659	-0.37258945674444327	1.02	0	0	8.251	0.791	0.361	0.163	0.703	2.110334405122206	-0.23445731121448313	-1.018877320649256	-1.8140050781753747	-0.3523983871714722
4.1	275	2.1089	0	[25, 35)	Female	Primary	Homemaker	2	Married	10	Vaginal birth	Not at all	3 or more	Daily or most days	1	0.6679718054676916	-0.2135097734637186	0.9960559196993862	-0.4607579701784859	-1.9498514986284263	-0.5232779505748539	-0.8852964373299957	1.006	0	0	0.132	0.016	0.128	0.087	0.543	-2.0249533563957662	-4.135166556742356	-2.05572501506252	-2.4418471603275536	-0.6106459590482015
4.8	283	2.8127	0	[35, 40)	Male	Primary	Employed	4	Married	10	Vaginal birth	Not at all	3 or more	Rarely or not at all	1	-0.11969222292947254	-0.4416538239181959	1.1088881358363787	-1.0126856669869269	-1.2056870350270534	-0.7442085821157386	0.1685712318613984	1.014	0	0	4.209	0.369	0.162	0.033	0.194	1.4372250897884336	-0.9969586349416099	-1.820158943749753	-3.4112477175156566	-1.6398971199188088
3	278	-0.8801	0	[35, 40)	Male	Secondary	Homemaker	4	Married	14	Vaginal birth	Not at all	2	Some days	1	-0.17956152969037528	-0.830406956472556	-1.3589019086752991	-0.3027485928435965	-0.8151803846208021	-0.3575094476438789	-0.4721156706132278	1.015	0	0	5.216	0.352	0.05	0.064	0.026	1.6517308246243518	-1.04412410338404	-2.995732273553991	-2.7488721956224653	-3.649658740960655
3.5	282	0.191	0	[25, 35)	Male	Secondary	Employed	2	Married	14	Caesarean section	Not at all	1	Some days	3	-0.3989973104917386	-1.1137264190799778	-0.19795202618610103	-0.9279124028670301	1.0195034606795317	1.181983735202926	-0.2967747027957266	1.02	0	0	17.884	0.438	0.177	0.142	0.16	2.8839064583717344	-0.8255363686056909	-1.731605546408308	-1.9519282213808764	-1.8325814637483102
2.9	279	-1.1863	0	[35, 40)	Male	Secondary	Employed	2	Never married/single	14	Caesarean section	Not at all	2	Some days	3	0.8945265439884598	-0.29397583208110833	-1.1078477139408731	-1.108198282190583	2.4895335265041596	1.0304942975195632	0.40071126098818893	1.013	0	0	18.525	0.449	0.251	0.194	0.807	2.9191211711821503	-0.8007323912398827	-1.3823023398503531	-1.6398971199188088	-0.2144316107121882
4	265	2.3639	0	[20, 25)	Female	Primary	Homemaker	1	Married	9	Vaginal birth	Not at all	1	Rarely or not at all	1	0.12737037751350738	-1.409610363326534	-1.1654341827956207	-0.30387402074995007	-0.6097709748241753	-0.5999065448107987	-0.5024881234728524	1.012	0	0	8.494	0.248	0.284	0.091	0.159	2.1393600318910795	-1.3943265328171548	-1.258781040820931	-2.396895772465287	-1.8388510767619055
3	292	-1.5146	0	[25, 35)	Male	College/University	Not employed	1	Divorced/separated/widowed	17	Vaginal birth	Not at all	1	Daily or most days	1	2.675227584529187	-1.6902161644227958	-0.7674035505674451	0.8008849483542442	-2.1339219438157437	0.2480220528049301	0.6842548255748916	1.022	0	0	47.034	1.199	0.412	0.455	0.813	3.85087074443464	0.18148787604537725	-0.8867319296326107	-0.7874578600311866	-0.20702416943432653
3.1	270	-0.1773	0	[20, 25)	Male	Secondary	Homemaker	1	Married	14	Vaginal birth	Not at all	0	Rarely or not at all	1	-1.6635818978063317	-0.46186200061509636	-0.600454540200514	-0.39262189515084056	0.4582845276987122	-0.24457438256787997	2.487041804550008	1.021	0	0	34.519	0.404	0.396	0.139	0.746	3.541509897081837	-0.9063404010209869	-0.9263410677276565	-1.973281345851445	-0.2930296787783762
4.5	267	2.8643	0	[25, 35)	Male	Primary	Homemaker	2	Married	4	Caesarean section	Not at all	3 or more	Rarely or not at all	1	1.7418326107503341	-0.8959722691337532	-1.9740457550578003	-0.8754414899022486	-0.6479685432467908	-1.0924028036548998	-0.5337059034995577	1.022	0	0	21.901	0.981	1.052	0.397	0.972	3.0865322978804297	-0.019182819416773987	0.050693114315518165	-0.9238189982949466	-0.028399474521698
3.5	289	0.2473	0	[25, 35)	Female	Secondary	Employed	2	Married	14	Vaginal birth	Not at all	1	Rarely or not at all	1	-1.3999631401928556	-1.0274946931624185	1.0561009016936809	0.13309027977210586	-0.3536387490848733	-0.9186241881895327	-0.21980282354362507	1.01	0	0	5.476	0.147	0.185	0.074	0.423	1.7003749074262025	-1.9173226922034008	-1.6873994539038122	-2.6036901857779675	-0.8603830999358592
3	283	-0.8211	0	[35, 40)	Female	Secondary	Employed	2	Divorced/separated/widowed	13	Caesarean section	Not at all	1	Rarely or not at all	1	-0.49670368668676756	-0.23309030620653323	1.0768022093957061	-0.6036755130040113	0.009021260526910081	-0.9386555086177413	1.0229007552412663	1.025	0	0	230.838	2.685	1.116	0.729	2.786	5.441716165795529	0.9876807279608281	0.10975086395911929	-0.31608154697347896	1.024606875357614
3.1	288	-1.1009	0	[18, 20]	Male	Secondary	Employed	4	Never married/single	14	Vaginal birth	Not at all	0	Some days	1	0.5782129259171284	-0.7821088271431285	-1.517233626496123	0.03930355585583326	-0.2909063061916689	-1.1472392800853957	-0.4493369681582675	1.017	0	0	21.265	1.301	0.473	0.236	1.113	3.057062528705597	0.2631331995303682	-0.7486598904902041	-1.443923473956527	0.10705907229340778
3.62	262	1.7561	0	[25, 35)	Female	Secondary	Homemaker	2	Married	14	Vaginal birth	Not at all	2	Some days	1	-0.05294260295430183	-0.18052669032396385	0.3852928472658579	-0.5135457759851774	-1.0680494365205895	-0.7148312636311454	-0.6288484455607848	1.022	0	0	16.701	0.75	0.301	0.266	0.887	2.8154685978694802	-0.2876820724517809	-1.2006450142332614	-1.324258970200438	-0.11991029667255755
3.45	281	0.4284	0	[20, 25)	Female	Primary	Homemaker	1	Married	10	Vaginal birth	Not at all	1	Daily or most days	1	-0.39151810945638743	-0.7579881172982712	0.46803612069558437	0.9154863034315769	-1.3620987854822977	-0.21081222183076517	-0.6626304350702199	1.027	0	0	25.116	0.451	0.202	0.163	0.41	3.223505093251863	-0.7962879394794586	-1.5994875815809322	-1.8140050781753747	-0.8915981192837836
2.8	294	-2.0603	0	[20, 25)	Male	Secondary	Homemaker	1	Married	14	Vaginal birth	Not at all	1	Rarely or not at all	1	-1.2615536996604961	-1.2835781669765784	1.216361869531056	-0.6618902705573675	-0.8516364668903222	-0.21316647996012433	-0.4884920007506669	1.016	0	0	18.509	1.383	0.518	0.324	0.478	2.91825710027458	0.32425505268262117	-0.657780036722654	-1.1270117631898076	-0.7381445464906811
3.6	272	1.1865	0	[25, 35)	Female	Secondary	Homemaker	2	Married	14	Vaginal birth	Not at all	3 or more	Rarely or not at all	1	-1.2202023711000811	-1.1720848682043523	-1.4728043320697304	-0.7573879982440761	1.0239624788476416	-0.729646829188543	0.9392884339888335	1.018	0	0	25.34	0.371	0.34	0.168	0.198	3.232384174892993	-0.991553216374702	-1.0788096613719298	-1.783791299578878	-1.6194882482876019
3.7	271	1.4571	0	[35, 40)	Female	College/University	Employed	2	Married	17	Vaginal birth	Not at all	2	Rarely or not at all	1	0.7254427885528874	0.020174187192177645	-1.106089613628728	-1.463226059632925	1.0349227253343152	-1.0438274540721826	-1.2199074742102984	1.018	0	0	13.463	0.085	0.128	0.019	0.082	2.599945181997098	-2.4651040224918206	-2.05572501506252	-3.9633162998156966	-2.501036031717884
2.6	281	-1.7919	0	[25, 35)	Female	Primary	Employed	1	Never married/single	10	Caesarean section	Not at all	0	Daily or most days	1	-1.1396466322932515	-1.3338273507309528	-0.08229086119217857	0.3382397288957747	-1.3067593192030569	0.09589607957542755	-0.7004502742696881	1.023	0	0	88.78	1.521	0.934	0.309	0.357	4.486161399405889	0.4193680132771557	-0.06827884075329438	-1.1744140020843916	-1.030019497202498
3.4	293	-0.5345	0	[25, 35)	Male	Secondary	Homemaker	2	Married	12	Vaginal birth	Not at all	2	Daily or most days	2	-0.04563720853058037	-0.7939370196389737	-1.2308690379469072	-0.505235896764497	-0.13344333236507855	0.10676081139322673	-0.3292410246416806	1.028	0	0	61.615	1.487	0.967	0.374	0.898	4.120905347390086	0.3967606674780181	-0.033556783528842754	-0.9834994815676051	-0.10758521067993743
3.2	294	-0.6878	0	[20, 25)	Female	Secondary	Homemaker	1	Married	11	Vaginal birth	Not at all	1	Daily or most days	1	-1.3168617976565913	-0.9350009684646488	-0.6510115373862831	0.06940201757360873	0.38077740761991535	-0.23639783740014567	0.7444388749933133	1.025	0	0	30.39	0.946	0.491	0.281	1.028	3.414113606928702	-0.05551270993025883	-0.7113111511876165	-1.2694006096483912	0.02761516703297339
2.8	271	-0.7694	0	[20, 25)	Female	Secondary	Employed	1	Married	14	Vaginal birth	Not at all	0	Rarely or not at all	2	2.1993987301867173	-0.8758722392673048	1.005156113711331	-0.605275989188359	-0.9509384339324265	-0.10880211658439873	-0.41708873818865416	1.01	0	0	4.719	0.464	0.149	0.056	0.188	1.5515969127442506	-0.7678707267558817	-1.903808973036678	-2.8824035882469876	-1.6713133161521878
2.7	275	-1.4768	0	[18, 20]	Male	Secondary	Not employed	1	Never married/single	14	Vaginal birth	Not at all	0	Some days	1	-0.9923064998666752	-0.006047408006943283	-1.6430202290328053	-0.12381911880249627	-0.6782288810034216	-0.4604935482056478	-0.6467694314147433	1.015	0	0	11.18	0.863	1.866	0.098	0.597	2.414126467726953	-0.14734058789870913	0.6237971024251522	-2.322787800311565	-0.515838165589535
3.5	274	0.8605	0	[18, 20]	Female	Secondary	Homemaker	1	Married	13	Vaginal birth	Not at all	0	Rarely or not at all	1	2.0589560959949242	-1.4680730437620932	1.0579215974224838	-1.1811312377617043	-0.8998506270710468	-0.7679514944543391	0.21589938497062505	1.015	0	0	5.843	0.441	0.235	0.174	0.285	1.7652443635723	-0.818710403535291	-1.448169764837978	-1.7486999797676082	-1.2552660987134867
3.3	262	1.0428	0	[25, 35)	Female	Primary	Homemaker	1	Married	10	Vaginal birth	Not at all	2	Some days	3	-0.39332621926911526	0.13977494673830976	0.9569431823635114	-0.12428443760056271	-0.38965581572858354	1.1997238229103633	-0.47664233490717073	1.015	0	0	9.946	0.159	0.057	0.047	0.096	2.2971704602925467	-1.8388510767619055	-2.864704011147587	-3.0576076772720784	-2.3434070875143007
3.1	272	-0.293	0	[25, 35)	Male	College/University	Employed	1	Married	17	Vaginal birth	Not at all	0	Some days	3	-0.6743096435038444	0.5837188746122662	-1.36797565373251	-0.31785122121707954	-0.2418550054456784	0.8620209084764134	0.38238220064712214	1.012	0	0	30.247	0.688	0.36	0.098	0.232	3.4093970060051095	-0.37396644104879345	-1.0216512475319814	-2.322787800311565	-1.4610179073158271
3	260	0.4459	0	[20, 25)	Female	College/University	Homemaker	1	Married	16	Vaginal birth	Not at all	0	Rarely or not at all	2	1.3431148196012708	0.5590525089696446	0.1667802700007333	-0.7589184729388111	0.93842983512534	0.2566566609648691	0.8521962222252972	1.016	0	0	25.264	0.641	0.205	0.075	0.121	3.2293804575132863	-0.444725822061467	-1.584745299843729	-2.5902671654458267	-2.111964733385396
3.3	274	0.0972	0	[20, 25)	Male	Secondary	Homemaker	1	Married	12	Vaginal birth	Not at all	2	Some days	3	-0.4681982387237979	1.041915483487917	-2.494335268713387	0.536738860103388	-0.6712593714693973	0.45202457091586074	-0.36566166507264675	1.009	0	0	18.42	1.104	0.495	0.224	0.633	2.913437030827161	0.09893994785490365	-0.7031975164134467	-1.4961092271270973	-0.45728485683796083
4	294	1.2486	0	[25, 35)	Female	Secondary	Homemaker	1	Married	14	Vaginal birth	Not at all	1	Rarely or not at all	1	2.456792848570165	-1.5328485024025071	-0.09882462254351942	-0.9489819397316183	-0.8616224690268861	-0.9339046003962392	0.09226541368717894	1.018	0	0	35.68	1.179	0.583	0.323	0.638	3.5745903077118086	0.16466662155523393	-0.5395680926316447	-1.1301029557594804	-0.44941699563734716
3.1	273	-0.3498	0	[25, 35)	Male	Primary	Employed	1	Never married/single	10	Caesarean section	Not at all	3 or more	Rarely or not at all	2	-0.49008343820998496	0.022509739547863936	-0.5615334920116166	-0.32385369207810866	1.064395245553234	0.32637751394661857	0.5788400063154631	1.015	0	0	10.102	0.422	0.146	0.295	0.163	2.312733424045861	-0.8627499649461253	-1.9241486572738007	-1.2207799226423173	-1.8140050781753747
3.4	257	1.5799	1	[35, 40)	Female	Secondary	Homemaker	1	Married	16	Vaginal birth	Not at all	1	Rarely or not at all	1	0.4751646306650581	-1.4132087611123907	1.1019353325149694	-0.9611474427028392	-0.3117112527061658	-0.22314226083261773	0.20856053570191024	1.015	0	0	36.727	2.179	0.94	0.31	1.224	3.6035121793926344	0.7788660559624827	-0.06187540371808753	-1.171182981502945	0.20212418409013433
2.9	249	0.7148	1	[25, 35)	Male	Primary	Employed	1	Married	10	Vaginal birth	Not at all	1	Daily or most days	5	-0.7773566058012887	0.8530342534330727	-0.9976810816927653	-1.0203611392515761	1.135665132533006	2.241871305659558	-0.911755606106123	1.005	0	0	5.052	0.156	0.095	0.023	0.17	1.6197842044882447	-1.8578992717326	-2.353878387381596	-3.7722610630529876	-1.7719568419318752
3.2	275	0.0822	0	[20, 25)	Female	Secondary	Homemaker	2	Married	12	Vaginal birth	Not at all	2	Daily or most days	4	-1.2462755481544736	-1.1987876256886383	0.22621606167625408	-0.08179352223209055	-0.7403246960481122	2.227142523763228	-0.7188108091459379	1.01	0	0	13.943	0.839	0.524	0.286	1.997	2.634977590212884	-0.1755445725149309	-0.6462635946610948	-1.2517634681622845	0.6916460544336782
2.9	281	-1.0038	0	[25, 35)	Female	College/University	Employed	3	Never married/single	17	Vaginal birth	Not at all	1	Rarely or not at all	1	-0.03663724719473899	-0.8525661304884609	1.0877303730393761	-0.6357106418072187	-0.6669522687981262	-0.9115592755865334	-0.5890413654017094	1.008	0	0	9.539	0.224	0.129	0.051	0.286	2.255388658163071	-1.4961092271270973	-2.047942874620465	-2.9759296462578115	-1.2517634681622845
3	274	-0.3901	0	[25, 35)	Female	Primary	Employed	1	Married	11	Caesarean section	Not at all	2	Daily or most days	5	-0.4497670265764106	0.3958556949693615	-1.126679347014688	0.42006184925793283	0.8956965572171456	2.5858088482643464	0.7629370027346406	1.021	0	0	11.301	0.963	0.545	0.216	0.827	2.424891217378014	-0.03770186718401153	-0.6069694843188929	-1.5324768712979722	-0.1899505839584458
3.5	311	NA	0	[20, 25)	Female	Primary	Homemaker	1	Married	10	Vaginal birth	Not at all	2	Daily or most days	1	-0.2281817378312984	0.015000093899578043	0.16074974682710014	-0.4838147268827641	-1.1886528717058902	-0.44140473585702833	-1.3843053784317991	1.016	0	0	69.41	2.579	0.837	0.367	1.794	4.2400309493514925	0.9474017268992078	-0.17793120849266178	-1.0023934309275668	0.5844477636366044
3.45	266	0.8855	0	[25, 35)	Male	Primary	Homemaker	2	Married	10	Caesarean section	Not at all	1	Daily or most days	5	1.1177833846271668	-0.2082136013234162	0.8324150364792974	0.056128466327703304	0.9163391993224218	3.5904432384833913	0.4167698050594023	1.01	0	0	22.813	1.591	0.954	0.378	1.033	3.127330548910738	0.4643627493556498	-0.04709160753385057	-0.9728610833625494	0.03246719013750141
3.2	287	-0.8003	0	[20, 25)	Male	Secondary	Homemaker	2	Married	14	Vaginal birth	Not at all	1	Rarely or not at all	1	-1.0985372892415852	-0.4973152643663629	-2.3952404860833125	-0.04784175966566079	-0.39809704346255387	-0.9697029381799366	-0.5051439029128634	1.02	0	0	6.07	0.128	0.159	0.051	0.124	1.803358605071407	-2.05572501506252	-1.8388510767619055	-2.9759296462578115	-2.0874737133771
2.9	265	-0.3786	0	[20, 25)	Male	Secondary	Homemaker	1	Married	14	Vaginal birth	Not at all	0	Daily or most days	5	0.7348575860027846	0.24238033602278364	-0.2941625485736876	0.7412393985610329	0.7296734330829994	3.421090293346827	-0.727293900966895	1.014	0	0	75.26	0.501	0.373	0.093	0.349	4.3209487851652915	-0.6911491778972723	-0.9861768593383216	-2.375155785828881	-1.05268335677971
3.1	277	-0.276	0	[25, 35)	Female	Primary	Employed	1	Married	10	Vaginal birth	Not at all	2	Rarely or not at all	2	-1.2580206863031238	0.7875608650784494	-0.5749720605890134	-0.28372076952038777	0.34922059820988566	-0.14548186192170826	-0.8932541637086401	1.01	0	0	4.728	0.56	0.232	0.032	0.276	1.553502280103797	-0.579818495252942	-1.4610179073158271	-3.4420193761824103	-1.287354413264987
2.9	285	-1.1714	0	[20, 25)	Female	Secondary	Homemaker	1	Married	14	Vaginal birth	Not at all	0	Daily or most days	5	0.3385002985481065	0.4331108479339585	0.5120693703883379	0.8624352802208664	-1.2854658131310581	3.3836924376427433	-0.7022882857670891	1.027	0	0	96.002	2.076	1.371	0.552	1.443	4.564369024584159	0.7304429653036423	0.31554040058017735	-0.5942072327050416	0.3667242797917339
3.2	259	0.9963	0	[25, 35)	Female	Primary	Employed	1	Married	10	Vaginal birth	Not at all	2	Daily or most days	1	1.6491098212222997	-1.0127214336877253	1.1944167460768285	-1.5921859204165387	-0.47436571207639844	-0.17224407842324357	2.2864516706775704	1.023	0	0	105.362	5.121	2.188	1.24	4.934	4.657402039790926	1.6333497324804134	0.7829878845597349	0.2151113796169455	1.596150018107165
3.5	269	1.1103	0	[25, 35)	Female	Secondary	Employed	1	Divorced/separated/widowed	13	Caesarean section	Not at all	2	Daily or most days	5	0.20600327995610224	2.21470518729402	-0.03815731046747105	0.10877106399621653	0.9210088041667646	2.7438650188436444	-0.4447552375548839	1.01	0	0	4.512	0.36	0.278	0.046	0.448	1.5067405141957577	-1.0216512475319814	-1.2801341652915	-3.079113882493042	-0.8029620465671519
2.5	278	-2.095	0	[18, 20]	Male	Secondary	Homemaker	1	Never married/single	16	Vaginal birth	Not at all	0	Some days	3	1.391695891717282	1.0952048556403022	-1.1357409906389222	-0.27676929008276285	-0.04651113245396837	0.967693752331308	-0.8559199304075727	1.014	0	0	113.745	4.99	1.366	0.677	2.141	4.733959100821009	1.6074359097634274	0.3118867611485984	-0.390084006069862	0.7612730096075457
3.4	275	0.5758	0	[25, 35)	Female	Primary	Employed	1	Divorced/separated/widowed	9	Vaginal birth	Not at all	3 or more	Daily or most days	5	-0.29846477120625214	-0.17196950005814143	0.37114256251902134	-0.9933175378593357	0.5460127067981392	3.4452850593713684	-0.26095238543568455	1.013	0	0	12.085	0.26	0.651	0.256	0.357	2.4919650141554466	-1.3470736479666092	-0.42924563677356775	-1.3625778345025745	-1.030019497202498
3.5	287	-0.0306	0	[25, 35)	Male	College/University	Employed	1	Married	16	Vaginal birth	Not at all	1	Daily or most days	4	0.8145190839609793	0.7359801139608958	-0.21191988398905526	-1.5446771826975707	0.7850777241183656	1.97434060401102	-1.1554152625059173	1.01	0	0	13.675	1.715	0.439	0.28	0.492	2.615569348308045	0.5394130806179033	-0.8232558659069656	-1.2729656758128873	-0.709276562489829
3.1	280	-0.4186	0	[35, 40)	Female	Primary	Homemaker	4	Married	10	Caesarean section	Not at all	3 or more	Daily or most days	1	2.5215766060433205	-1.544288805104724	-0.6411934554360567	-0.22344377861862932	-0.7216128501862437	-0.5816599742418485	-0.7123536221329662	1.005	0	0	9.494	0.404	0.266	0.331	0.316	2.2506600201291262	-0.9063404010209869	-1.324258970200438	-1.1056369036050742	-1.152013065395225
2.9	291	-1.3863	0	[25, 35)	Female	Secondary	Homemaker	1	Married	14	Vaginal birth	Not at all	0	Rarely or not at all	2	0.8604366942202544	0.32833605552877654	0.3087514389683268	-0.8093748712990375	0.5386771154384122	0.5605433557656807	-0.6240040868255445	1.007	0	0	6.145	0.141	0.112	0.037	0.112	1.815638743017998	-1.9589953886039688	-2.1892564076870427	-3.2968373663379125	-2.1892564076870427
2.9	280	-0.9588	0	[40, 45)	Female	College/University	Homemaker	1	Married	20	Vaginal birth	Not at all	2	Some days	2	-0.18920868327450607	0.3935144631018122	0.9626028830964285	-0.8356141754894143	-0.5556972194355505	0.3998014778409532	-1.2861310947285063	1.005	0	0	4.966	0.104	0.134	0.058	0.179	1.602614687085975	-2.2633643798407643	-2.0099154790312257	-2.8473122684357177	-1.7203694731413821
2.6	245	0.584	1	[25, 35)	Female	Primary	Homemaker	4	Married	7	Vaginal birth	Not at all	3 or more	Some days	3	0.8144615893288039	-1.2232497356731549	1.1125693952206261	-0.2963271698898942	-0.6929035796572902	1.1138093167471859	-0.622887865777938	1.016	0	0	0.886	0.087	0.073	0.144	0.313	-0.1210383283770561	-2.4418471603275536	-2.617295837833746	-1.9379419794061366	-1.1615520884419839
3.3	264	0.9233	0	[25, 35)	Female	Primary	Homemaker	2	Married	3	Vaginal birth	Not at all	3 or more	Rarely or not at all	1	-1.545068412680184	-0.2389882310983087	1.1405560277647144	-0.9576371474760478	0.8283243299040954	-0.1770350804010719	0.27142514352992514	1.02	0	0	1.292	0.009	0.062	0.005	0.083	0.25619140536041013	-4.710530701645918	-2.7806208939370456	-5.298317366548036	-2.488914671185539
2.9	268	-0.5674	0	[40, 45)	Male	College/University	Employed	1	Married	18	Vaginal birth	Not at all	2	Daily or most days	5	-0.7482104947919103	-0.1039496133199953	0.511789771869308	-0.5737386193173586	-0.3975926825323677	2.724727429470322	-0.3089663480763278	1.006	0	0	10.13	0.284	0.116	0.018	0.37	2.315501318260592	-1.258781040820931	-2.1541650878757723	-4.017383521085972	-0.9942522733438669
3.3	289	-0.629	0	[20, 25)	Male	College/University	Employed	1	Married	15	Caesarean section	Not at all	1	Rarely or not at all	1	-0.268954321344638	-0.5377573774819622	1.109381573365316	-0.8484731187162879	0.4274539683805742	-0.28274887077215577	-0.43123940220673757	1.015	0	0	3.636	0.273	0.126	0.254	0.27	1.2908841763152323	-1.2982834837971773	-2.071473372030659	-1.3704210119636004	-1.3093333199837622
2.7	270	-0.9862	0	[25, 35)	Female	College/University	Homemaker	3	Married	17	Caesarean section	Not at all	1	Rarely or not at all	3	0.3093386030556868	-0.1869834760473631	0.2988647449165567	-0.8051939986588125	-0.5940252704749877	1.3586713582429188	-0.5146306923686955	1.009	0	0	27.408	0.638	0.24	0.141	0.25	3.310834941581764	-0.44941699563734716	-1.4271163556401458	-1.9589953886039688	-1.3862943611198906
2.7	247	0.3995	1	[35, 40)	Male	Secondary	Employed	3	Married	12	Vaginal birth	Not at all	3 or more	Daily or most days	1	1.6669177766987908	-0.9994980868336343	0.8595180048961759	-0.48635254454652704	1.0383448242816147	-0.1678194105387998	-0.8850579593347647	1.012	0	0	14.72	0.449	0.117	0.052	0.074	2.6892071133007303	-0.8007323912398827	-2.145581344184381	-2.9565115604007097	-2.6036901857779675
3.19	279	-0.1348	0	[18, 20]	Female	Secondary	Homemaker	1	Married	16	Vaginal birth	Not at all	1	Daily or most days	5	1.1507765931189196	-0.21761447586785337	-1.5557441860110157	-0.009403382079053273	0.7968723758676054	3.278601064259407	0.06301406393939442	1.01	0	0	69.823	1.066	0.114	0.203	0.285	4.245963468384859	0.06391332574365285	-2.1715568305876416	-1.5945492999403497	-1.2552660987134867
2.4	246	-0.2493	1	[20, 25)	Male	Primary	Homemaker	1	Married	10	Vaginal birth	Not at all	1	Some days	1	-1.2296419931528093	-1.3469725447861132	-0.6893946633732939	-0.21441343049055542	-0.3752109085411099	-0.24091311545527233	0.1578271615664295	1.017	0	0	9.964	0.592	0.197	0.157	0.306	2.298978597399934	-0.5242486440981314	-1.6245515502441485	-1.851509473633829	-1.1841701770297564
3.4	281	0.3065	0	[25, 35)	Female	Secondary	Employed	2	Married	13	Vaginal birth	Not at all	1	Rarely or not at all	3	-0.35938581188055585	0.5583812304279303	0.06417906018271774	-0.7764897693283236	0.8658736045349181	0.6589566124307287	-1.0772111271274847	1.021	0	0	46.188	3.156	1.801	0.985	4.594	3.8327200240896095	1.1493054029836278	0.588342066193819	-0.015113637810048184	1.5247511042669066
3.1	283	-0.8734	0	[25, 35)	Male	Primary	Employed	1	Married	11	Vaginal birth	Not at all	2	Rarely or not at all	2	-0.497817077949606	0.4110316894885202	0.14290898892690732	2.0285622522772138	-0.14682902597683292	-0.8240506155718605	2.302685955082859	1.022	0	0	24.905	0.394	0.39	0.1	0.38	3.2150685865252466	-0.9314043696842031	-0.941608539858445	-2.3025850929940455	-0.9675840262617056
3.9	298	0.5334	0	[20, 25)	Male	Secondary	Employed	1	Married	12	Vaginal birth	Not at all	0	Rarely or not at all	1	-1.1043986906722658	-0.7160928209838746	-0.11501570098467379	-0.44396162213396817	0.38793684575734433	-1.1460151669690595	1.2291622758730891	1.01	0	0	7.082	0.136	0.067	0.096	0.185	1.957556353689712	-1.995100393246085	-2.703062659591171	-2.3434070875143007	-1.6873994539038122
3.6	280	0.5227	0	[25, 35)	Male	Primary	Homemaker	1	Married	10	Vaginal birth	Not at all	3 or more	Daily or most days	5	0.33870987398318103	0.870596794996086	0.004229057019259047	0.5125227496919139	-1.2543365964101212	2.751945118868771	-0.9227095283851235	1.004	0	0	8.7	0.423	0.278	0.142	0.833	2.163323025660538	-0.8603830999358592	-1.2801341652915	-1.9519282213808764	-0.1827216368152944
2.7	273	-1.1531	0	[25, 35)	Female	Secondary	Employed	2	Married	12	Vaginal birth	Not at all	1	Rarely or not at all	2	0.23870559596139979	0.36778931893470573	0.423585901464825	-0.702275795048454	1.276462866568241	0.49710526297776575	2.8904393545452036	1.02	0	0	33.595	1.036	0.569	0.208	0.767	3.5143772463721135	0.035367143837291344	-0.5638748448558062	-1.5702171992808192	-0.26526847761488087
2.8	286	-1.4731	0	[20, 25)	Female	College/University	Homemaker	3	Married	15	Vaginal birth	Not at all	0	Some days	3	-0.15149913593179953	0.21341968814538004	1.0587073503307463	-0.47800902153262037	-0.7525949370783808	0.6400820913658063	-0.4493233971133596	1.005	0	0	8.64	0.17	0.078	0.008	0.091	2.1564025828159643	-1.7719568419318752	-2.551046452292545	-4.8283137373023015	-2.396895772465287
3.5	286	0.3535	0	[25, 35)	Female	Secondary	Homemaker	2	Married	14	Vaginal birth	Not at all	2	Daily or most days	2	1.4823543079478312	0.8706939565989251	0.2326597688096242	0.8373546908199777	-1.4848090779003573	0.6096656651455861	0.950788306713773	1.005	0	0	91.815	0.901	0.093	0.216	2.375	4.519775682971143	-0.10425002137379911	-2.375155785828881	-1.5324768712979722	0.8649974374866045
2.7	295	-2.3152	0	[25, 35)	Male	Secondary	Employed	1	Married	14	Vaginal birth	Not at all	3 or more	Some days	3	2.1419852872868117	0.36117473718753934	0.6061259564576131	-0.48599259727065824	-1.2405636803655526	0.8955410869179004	0.7511078075106197	1.008	0	0	11.807	0.525	0.065	0.056	0.524	2.468692575924973	-0.6443570163905132	-2.7333680090865	-2.8824035882469876	-0.6462635946610948
2.9	267	-0.2586	0	[20, 25)	Female	Secondary	Homemaker	1	Married	14	Vaginal birth	Not at all	1	Rarely or not at all	1	-1.8060202060500408	0.9191043288864709	1.1911183608333673	0.3962731953804437	-0.6168873655283439	-0.4718774750281429	2.4142930469755584	1.01	0	0	9.98	0.223	0.135	0.076	0.16	2.300583090323373	-1.5005835075220182	-2.0024805005437076	-2.577021938695806	-1.8325814637483102
3	306	NA	0	[20, 25)	Female	Secondary	Homemaker	1	Married	14	Vaginal birth	Not at all	0	Rarely or not at all	1	-1.7202264747605662	0.03294364354891971	1.0953592352067332	0.026041969086154512	-0.3902054995195785	-0.45024255599306084	3.14570106639395	1.02	0	0	0.072	0.048	0.009	0.002	0.074	-2.631089159966082	-3.036554268074246	-4.710530701645918	-6.214608098422191	-2.6036901857779675
3.2	280	-0.4674	0	[25, 35)	Male	College/University	Homemaker	2	Married	17	Vaginal birth	Not at all	2	Daily or most days	5	-0.28558063154265734	-0.4340179101627751	0.4107925178545484	-0.027766399152387294	1.1890821534293532	3.53685167093979	-0.8191127927071853	1.012	0	0	38.538	0.468	0.202	0.046	0.415	3.6516447675037105	-0.7592869830644903	-1.5994875815809322	-3.079113882493042	-0.8794767587514388
3.3	287	-0.1836	0	[25, 35)	Female	Secondary	Homemaker	2	Married	14	Caesarean section	Not at all	0	Rarely or not at all	1	-0.5909679764064998	-0.03788070728821652	0.30740393513123015	-0.3209254717143808	0.678706869754945	0.2476637515910935	-0.4772323090750238	1.005	0	0	15.804	0.158	0.1	0.029	0.11	2.760263072549144	-1.8451602459551701	-2.3025850929940455	-3.540459448995663	-2.2072749131897207
2.6	267	-1.2691	0	[25, 35)	Male	Secondary	Employed	2	Married	14	Caesarean section	Not at all	1	Rarely or not at all	1	-0.757249809336263	0.43303151124177724	1.029048493421102	-1.0055901342133107	0.08898382946624807	0.4228793197150255	0.42409088987734617	1.005	0	0	2.562	0.079	0.037	0.028	0.166	0.9407882034745424	-2.5383074265151158	-3.2968373663379125	-3.575550768806933	-1.7957674906255938
2.6	271	-1.3145	0	[25, 35)	Female	Secondary	Homemaker	2	Married	14	Vaginal birth	Not at all	1	Daily or most days	5	0.9130293224488344	1.2973770279016956	0.91448918904354	1.2255909997710701	-1.3513220245398718	2.6413891050765796	-0.6691186393718042	1.015	0	0	27.85	0.206	0.23	0.137	0.482	3.326832966373293	-1.579879110192556	-1.4696759700589417	-1.987774353154012	-0.7298111649315367
2.6	257	-0.3916	1	[20, 25)	Female	College/University	Employed	2	Married	17	Vaginal birth	Not at all	0	Rarely or not at all	2	1.950423092819439	2.0826549017455394	0.6685291274466989	-0.07013885863224681	1.0661393702575734	-0.646098128054819	2.8770520521274077	1.017	0	0	31.066	0.93	0.311	0.08	0.507	3.4361139735657154	-0.07257069283483537	-1.1679623668029029	-2.5257286443082556	-0.6792442753909539
3	294	-1.218	0	[25, 35)	Female	College/University	Homemaker	2	Married	19	Vaginal birth	Not at all	0	Some days	2	-0.20782329097152816	0.04289624017687915	1.1005239048825535	-0.5857202620739989	-0.451016225482678	-0.34659878179292525	0.12558448635973496	1.015	0	0	4.616	0.198	0.501	0.158	0.611	1.5295285292057983	-1.6194882482876019	-0.6911491778972723	-1.8451602459551701	-0.49265831981054176
1.9	264	-2.6825	0	[18, 20]	Female	Secondary	Homemaker	1	Married	14	Vaginal birth	Not at all	0	Rarely or not at all	1	-0.21582505030055762	-0.9955433845208781	-0.05049501269434401	-1.023513968719623	-0.5557056471845159	-0.7533734781899444	-0.37145566426277254	1.02	0	0	1.817	0.014	0.016	0.026	0.105	0.5971867894140341	-4.268697949366879	-4.135166556742356	-3.649658740960655	-2.2537949288246137
2.9	292	-1.418	0	[20, 25)	Female	College/University	Homemaker	1	Married	16	Caesarean section	Not at all	0	Rarely or not at all	1	0.9671668462507524	0.7955508054275278	0.7729671512628292	-1.152708143722692	0.5629704275285388	0.0036376268970713665	0.22968411273110922	1.002	0	0	7.851	0.168	0.114	0.07	0.467	2.0606409122161184	-1.783791299578878	-2.1715568305876416	-2.659260036932778	-0.7614260213132397
3.4	293	-0.5345	0	[25, 35)	Male	Primary	Homemaker	1	Married	9	Vaginal birth	Not at all	2	Rarely or not at all	1	1.5369057736244156	0.8542984263199027	-0.14601866665394297	-0.8674058158596318	1.3598319731092714	-0.287855521621898	0.4863753767777358	1.02	0	0	45.458	1.546	0.963	0.417	2.351	3.8167888227359676	0.4356709501652302	-0.03770186718401153	-0.8746690571833357	0.8548407695579324
3.55	282	0.627	0	[35, 40)	Female	Secondary	Employed	3	Married	13	Caesarean section	Not at all	2	Some days	2	1.1807297060171313	1.3585838471647529	0.906951925035236	-0.7872371795833212	-0.2659761067430432	0.02658684787241372	0.5768462976676166	1.015	0	0	10.434	0.087	0.032	0.019	0.035	2.345069704600201	-2.4418471603275536	-3.4420193761824103	-3.9633162998156966	-3.3524072174927233
3.9	267	1.7925	0	[25, 35)	Male	Secondary	Employed	1	Married	15	Vaginal birth	Not at all	1	Rarely or not at all	2	-0.4822856969334689	0.39804604446266484	0.17746685327189388	0.5478573387884962	-0.5734011302287463	0.35586351972513747	1.6934175958128475	1.025	0	0	55.148	3.159	1.79	2.491	2.424	4.010020480309382	1.1502555218199482	0.5822156198526637	0.9126842362800434	0.885419068207068
3.8	261	1.892	0	[25, 35)	Male	College/University	Homemaker	2	Married	15	Vaginal birth	Not at all	2	Rarely or not at all	2	-0.2647369593672006	0.7682644942095308	0.4728551960348035	-1.391652779535589	1.3584058540840478	0.5978252870915299	1.0176390777776383	1.011	0	0	40.129	0.122	0.123	0.055	0.583	3.6920992649551345	-2.1037342342488805	-2.0955709236097197	-2.900422093749666	-0.5395680926316447
2.9	273	-0.6075	0	[18, 20]	Female	Primary	Homemaker	1	Married	11	Vaginal birth	Not at all	0	Rarely or not at all	1	-1.5628150134578347	0.40240618499330866	-0.9066234763690537	-0.35931861250319197	1.526969495211912	-0.32932920832732665	0.5951267173915638	1.025	1	0	89.996	5.356	3.739	2.22	4.254	4.499765224898137	1.6782174278289261	1.3188181959949767	0.7975071958841882	1.4478597167780454
4	287	1.459	0	[20, 25)	Female	Secondary	Not employed	1	Never married/single	14	Vaginal birth	Not at all	0	Rarely or not at all	2	-1.5936015836688608	-0.7445980260210294	0.9714808262571967	-0.21384414498653795	1.8225723396029896	0.8080553649076214	1.1734005792631408	1.014	0	0	10.744	0.301	0.072	0.048	0.272	2.3743474592209366	-1.2006450142332614	-2.631089159966082	-3.036554268074246	-1.3019532126861397
3	297	-1.3026	0	[18, 20]	Female	Secondary	Homemaker	1	Married	12	Vaginal birth	Not at all	1	Rarely or not at all	1	-1.323695848329642	-0.584102114033499	-0.04539092517909035	-0.7423334005366282	0.9313376935140582	-0.731717813647131	-0.49028339623720496	1.022	0	0	4.013	0.22	0.129	0.103	0.3	1.3895390912847796	-1.5141277326297755	-2.047942874620465	-2.2730262907525014	-1.2039728043259361
3.3	273	0.4313	0	[20, 25)	Female	College/University	Not employed	5	Never married/single	20	Vaginal birth	Not at all	0	Rarely or not at all	1	-1.4405232951220115	-0.9170391025744986	-0.037565365861771775	-1.3087915831871004	-0.13481108111401668	-0.1991877738017504	-1.0169565079226062	1.017	0	0	11.262	0.124	0.088	0.004	0.147	2.4214342268324267	-2.0874737133771	-2.430418464503931	-5.521460917862246	-1.9173226922034008
3.3	278	0.1908	0	[20, 25)	Female	Primary	Homemaker	1	Married	10	Vaginal birth	Not at all	0	Daily or most days	1	-1.4588339420087573	-0.438007129423307	1.307120935641881	-0.48749175357599056	-0.6744156797448895	0.26925685539995	0.1796971433633077	1.011	0	0	19.148	0.691	0.387	0.145	0.447	2.9521982715302624	-0.36961545521446726	-0.9493305859523552	-1.9310215365615626	-0.8051966843685682
4.5	289	2.1068	0	[20, 25)	Male	College/University	Homemaker	1	Married	18	Caesarean section	Not at all	0	Some days	1	-1.2940890139333476	-0.7639021126697043	1.2699320817392323	-0.29719599545243597	-1.0637632704318662	-0.2331773804232012	-0.5698042771641895	1.005	0	0	10.358	0.288	0.174	0.028	0.228	2.3377591680017	-1.2447947988461912	-1.7486999797676082	-3.575550768806933	-1.4784096500276962
3.3	284	-0.067	0	[20, 25)	Female	Secondary	Homemaker	4	Married	14	Vaginal birth	Not at all	1	Some days	1	-1.224204379338638	-1.3148694070117863	1.2350541057856101	-0.42473629057923723	-1.04481780162615	-0.08852598858386568	-0.5796913297589745	1.018	0	0	28.054	1.011	0.46	0.155	0.533	3.3341312242974794	0.010939940038334263	-0.7765287894989963	-1.8643301620628905	-0.6292338548162925
4.1	280	1.913	0	[25, 35)	Female	Secondary	Homemaker	1	Married	14	Vaginal birth	Not at all	1	Rarely or not at all	1	0.742709674789114	-1.1242888778769282	1.232675387280634	-0.6705237612315934	-0.8702202842920825	-0.30512181170286345	0.06012059591549383	1.015	0	0	8.896	1.06	0.529	0.208	0.78	2.1856017375082266	0.058268908123975824	-0.6367668471238376	-1.5702171992808192	-0.2484613592984996
3.3	266	0.5402	0	[20, 25)	Male	College/University	Homemaker	1	Married	16	Vaginal birth	Not at all	1	Daily or most days	1	1.4441316805796733	-1.4751540271126178	0.7861366050200626	-0.025380727460587615	-1.5482214599781279	0.17860088200072613	-0.845145122085943	1.005	0	0	20.531	0.848	0.236	0.063	0.512	3.021935939050627	-0.164874643190234	-1.443923473956527	-2.7646205525906042	-0.6694306539426292
3.4	279	0.0881	0	[20, 25)	Male	College/University	Homemaker	2	Married	17	Vaginal birth	Not at all	1	Some days	2	-1.3416995541986532	-1.0664481816694231	-1.499408617879045	0.56305611271934	-0.6934250371129209	0.7372927090426069	-0.41669768046227174	1.005	0	0	60.239	0.099	0.092	0.035	0.101	4.098319983088248	-2.312635428847547	-2.385966701933097	-3.3524072174927233	-2.2926347621408776
3	274	-0.6633	0	[18, 20]	Male	Secondary	Homemaker	1	Married	16	Vaginal birth	Not at all	0	Daily or most days	1	-0.21915748523095593	-1.401388005743103	1.0869340411837394	-0.2564533940975581	0.29216835762559595	0.05630381782702694	-0.017471785367270697	1.016	0	0	33.717	1.63	0.509	0.252	1.787	3.51800216120424	0.4885800148186709	-0.6753072624316143	-1.3783261914707137	0.580538236177291
3.3	268	0.6953	0	[20, 25)	Female	College/University	Employed	2	Never married/single	15	Vaginal birth	Not at all	0	Rarely or not at all	2	0.5190509021257738	-0.522696935032676	-0.6403753734076827	-0.7549230785576879	0.4374210127785162	0.46116235333569794	-0.28745053176266194	1.009	0	0	5.11	0.185	0.174	0.035	0.247	1.631199404215613	-1.6873994539038122	-1.7486999797676082	-3.3524072174927233	-1.3983669423541598
3.5	286	0.3535	0	[25, 35)	Female	Secondary	Employed	2	Married	14	Caesarean section	Not at all	2	Rarely or not at all	2	-0.3674770860573137	0.05565260364940129	-0.7364369491271175	-0.4584640964023068	-0.15134411494667735	0.0893674394488107	-0.2857572384030247	1.015	1	0	16.342	0.67	0.38	0.075	0.505	2.7937384809625154	-0.40047756659712525	-0.9675840262617056	-2.5902671654458267	-0.6831968497067772
3.2	252	1.177	1	[25, 35)	Male	Primary	Homemaker	1	Married	10	Vaginal birth	Not at all	2	Daily or most days	1	-0.4346695656590269	-1.3022865199799512	0.2337791685020753	-0.319796616748927	-0.8479202213665669	-0.0432811516219313	-1.5132348499279988	1.013	0	0	2.637	0.402	0.153	0.16	0.149	0.9696419073711496	-0.9113031903631159	-1.8773173575897015	-1.8325814637483102	-1.903808973036678
3.2	265	0.3625	0	[20, 25)	Male	College/University	Homemaker	2	Married	17	Vaginal birth	Not at all	0	Rarely or not at all	2	-1.5691347026883675	-0.9354360234510491	-0.18640030536043964	-0.5166387194389783	-0.2714376635875779	1.0476656323400495	1.0879705021203354	1.02	0	0	63.899	2.362	1.374	1.133	1.95	4.157303711808766	0.8595087177751706	0.31772619380015765	0.12486898204586927	0.6678293725756554
4.2	294	1.3419	0	[20, 25)	Male	Secondary	Homemaker	1	Married	13	Vaginal birth	Not at all	1	Some days	3	1.1824324049733541	0.9344871484853047	1.148728788053994	-0.7537582465906025	0.5892767015557893	1.278947633154117	0.6862879448144013	1.01	0	0	18.838	0.236	0.213	0.103	1.26	2.9358761064006256	-1.443923473956527	-1.546463113272712	-2.2730262907525014	0.23111172096338664
3.3	267	0.4829	0	[20, 25)	Male	Secondary	Employed	1	Never married/single	14	Vaginal birth	Not at all	0	Rarely or not at all	1	-0.42531314483033617	-0.4661622603557057	1.053918330272071	-1.0263630134990878	0.3721504328496583	-0.42750582191447584	-0.3113022456026903	1.01	0	0	9.413	0.272	0.15	0.14	0.473	2.242091712565083	-1.3019532126861397	-1.8971199848858813	-1.9661128563728327	-0.7486598904902041
3.2	274	0.1322	0	[25, 35)	Female	Secondary	Homemaker	3	Married	13	Vaginal birth	Not at all	1	Rarely or not at all	2	-1.373761570901758	-0.9520759620323878	-0.6738249433229508	-0.3314060371230058	-0.16968389377365217	0.46258501391111956	-0.3735091873192058	1.011	0	0	14.35	0.242	0.047	0.088	0.143	2.66374994220563	-1.4188175528254507	-3.0576076772720784	-2.430418464503931	-1.9449106487222299
3.1	280	-0.7256	0	[20, 25)	Male	Secondary	Employed	2	Divorced/separated/widowed	13	Vaginal birth	Not at all	0	Daily or most days	1	0.11982277700537819	-1.6775900628619074	1.277168436590708	-0.6623938198111405	-1.2274781195616442	0.20940673632177545	0.3504726012862479	1.022	0	0	138.836	8.737	4.141	2.978	19.363	4.933293380437396	2.1675668813159574	1.4209373045634301	1.0912519342618172	2.9633640285212612
3	267	-0.25	0	[25, 35)	Male	Secondary	Employed	1	Married	10	Vaginal birth	Not at all	3 or more	Daily or most days	1	1.9936231280391448	-1.5341334314505584	-2.6288012971836006	1.2514645736222814	-1.0671077268868383	-0.5240571766067879	-0.7499306575164018	1.003	0	0	10.079	0.17	0.12	0.073	0.382	2.3104540513727407	-1.7719568419318752	-2.120263536200091	-2.617295837833746	-0.9623346703755619
3	273	-0.6067	0	[20, 25)	Male	Primary	Homemaker	1	Married	10	Caesarean section	Not at all	3 or more	Some days	2	-0.8287598338431601	-1.2613869429718765	1.1833640306580857	-0.6247874284733674	-0.8512871320150793	0.2787875633408306	1.1861699408751747	1.01	0	0	6.678	0.788	0.408	0.162	1.444	1.8988185415214627	-0.2382571891242579	-0.8964881045779755	-1.820158943749753	0.36741704047063445
3.4	264	0.885	0	[25, 35)	Male	Secondary	Employed	2	Married	15	Vaginal birth	Not at all	2	Some days	1	-1.100931101541367	1.1153702723025969	-0.9226230185026968	-0.030970404688708236	-0.8363240560718256	-0.39161697939138806	-0.54349713525691	1.01	0	0	7.556	0.319	0.177	0.16	0.258	2.022341949639263	-1.1425641761972924	-1.731605546408308	-1.8325814637483102	-1.3547956940605197
3	265	-0.1255	0	[20, 25)	Male	Secondary	Homemaker	2	Married	15	Vaginal birth	Not at all	2	Rarely or not at all	1	-0.007415773436872129	1.079148090277014	0.8115094761823208	-0.6774823684167247	1.3313570330136837	-1.0599018746941782	-1.4310506450511467	1.014	0	0	11.143	0.537	0.239	0.146	0.583	2.410811498064917	-0.6217571844732723	-1.4312917270506265	-1.9241486572738007	-0.5395680926316447
3.6	290	0.0939	0	[25, 35)	Male	Vocational	Employed	1	Married	12	Vaginal birth	Not at all	1	Some days	1	0.4255935716773356	1.8346653919069567	-0.1590403879641359	-0.14581228001514548	-1.2616472040152944	-0.5788636630243117	-0.6134179501938574	1.015	0	0	9.68	0.595	0.852	0.198	0.472	2.2700619012884857	-0.5191938734365074	-0.16016875215282134	-1.6194882482876019	-0.7507762933965817
3.2	282	-0.5668	0	[25, 35)	Male	Secondary	Homemaker	1	Married	14	Caesarean section	Not at all	0	Daily or most days	1	-0.30428484070349127	-0.6893459689180801	1.2064439554053101	0.39169951340350667	-1.5862767056983522	-0.2495630593926216	0.04399479939138229	1.025	0	0	24.411	0.93	0.567	0.195	0.715	3.19503385038263	-0.07257069283483537	-0.5673959752543851	-1.6347557204183902	-0.33547273628812946
3.8	272	1.3479	0	[25, 35)	Male	Primary	Homemaker	2	Married	9	Vaginal birth	Not at all	2	Some days	1	-0.3598580873399695	0.6674071878174344	0.59853710622688	-1.2821597464993983	-0.8038026192236558	-0.720256527576185	0.12292188372496052	1.01	0	0	6.812	0.255	0.206	0.041	0.136	1.918685762800442	-1.3664917338237108	-1.579879110192556	-3.1941832122778293	-1.995100393246085
3.4	251	1.6594	1	[25, 35)	Male	Secondary	Homemaker	2	Married	14	Vaginal birth	Not at all	2	Rarely or not at all	1	0.8665898744829611	1.2920404540953851	0.9187182427513786	-0.951301485543579	-1.1710301828863312	-0.5891253491437913	0.8484470384815078	1.02	0	0	33.857	1.294	0.815	0.405	0.807	3.5221457726616334	0.25773819607870885	-0.2045671657412744	-0.9038682118755978	-0.2144316107121882
3.3	260	1.1659	0	[25, 35)	Female	Primary	Homemaker	2	Married	10	Vaginal birth	Not at all	3 or more	Daily or most days	1	1.319840836497405	1.2877577133226537	-0.929373997276466	-0.18686744567695598	-1.101151553721598	-0.8094166464798185	1.7801480860852736	1.015	0	0	48.235	2.045	1.149	0.474	2.292	3.876084898622517	0.7153977894947651	0.13889199886661865	-0.7465479572870606	0.8294247988524931
3.3	294	-0.8329	0	[25, 35)	Male	Secondary	Homemaker	1	Married	15	Vaginal birth	Not at all	1	Rarely or not at all	1	0.6551049390529201	1.7778543254807269	0.4810740337634905	-1.4554929279630229	-0.47975638042048907	-0.6448228592670509	-1.2144492218288803	1.018	0	0	22.039	0.592	0.403	0.092	0.783	3.0928136112045546	-0.5242486440981314	-0.908818717035454	-2.385966701933097	-0.2446225829913339
3.4	277	0.4823	0	[25, 35)	Female	Secondary	Employed	1	Married	14	Vaginal birth	Not at all	3 or more	Some days	1	0.7587810997825042	1.5765450076535577	0.2796528428756449	-0.9721033318084927	1.292631076411191	-0.7694956047856014	-0.33475149007767363	1.02	0	0	4.302	0.267	0.15	0.049	0.138	1.4590800308455383	-1.3205066205818874	-1.8971199848858813	-3.0159349808715104	-1.9805015938249322
3	261	0.3801	0	[35, 40)	Female	College/University	Homemaker	1	Married	16	Vaginal birth	Not at all	1	Rarely or not at all	2	1.1475444757458289	-1.6899641326062205	1.2369905205734657	-0.5254784383375318	-0.777637313573833	0.40491292137882745	1.499953329249537	1.011	0	0	11.602	1.903	0.619	0.152	1.126	2.4511774970438727	0.6434315883140125	-0.47965000629754095	-1.8838747581358606	0.11867152971749854
2.4	280	-2.2439	0	[35, 40)	Female	Primary	Not employed	1	Never married/single	7	Caesarean section	Not at all	0	Daily or most days	3	-1.6985860658636724	0.34936947240014604	0.03970194261689372	0.7283153174435792	-0.44847589157287554	1.8936323953847527	-1.3032410513797528	1.015	0	0	39.224	1.448	0.465	0.228	1.117	3.6692888043489322	0.3701832939635246	-0.7657178733947807	-1.4784096500276962	0.11064652008706365
2.3	243	-0.2462	1	[35, 40)	Male	Secondary	Employed	5	Married	16	Vaginal birth	Not at all	2	Rarely or not at all	1	-0.937319634221929	-0.4183924635500617	0.8810514874828885	-0.929471167768412	1.5085250055964619	-0.4039439665716814	-0.6516542210884162	1.004	0	0	4.903	0.031	0.078	0.004	0.104	1.589847262669096	-3.473768074496991	-2.551046452292545	-5.521460917862246	-2.2633643798407643
3	263	0.001	0	[25, 35)	Male	Secondary	Employed	3	Married	13	Caesarean section	Not at all	1	Daily or most days	1	0.27555526431429717	1.5587516846459053	-0.2432242739040083	0.8666458861470748	0.4473977597842743	-0.5586145424695002	0.522108277249484	1.004	0	0	5.696	0.112	0.061	0.092	0.18	1.7397641741096745	-2.1892564076870427	-2.796881414808826	-2.385966701933097	-1.7147984280919266
2.7	288	-1.7993	0	[25, 35)	Female	Secondary	Employed	2	Married	14	Vaginal birth	Not at all	3 or more	Some days	1	-0.8244452219549573	-0.8958675953117472	-1.1524064338507065	0.04915337353516249	-0.3001719840786536	-0.462116309925939	-0.3434602224939031	1.005	0	0	2.858	0.186	0.106	0.035	0.228	1.0501220795076758	-1.6820086052689358	-2.24431618487007	-3.3524072174927233	-1.4784096500276962
3.3	274	0.0972	0	[25, 35)	Male	Primary	Not employed	1	Married	9	Vaginal birth	Not at all	3 or more	Rarely or not at all	1	0.927022754560437	-1.1938787360506473	0.8712524793289775	-0.9311013497393511	1.8100546972417124	-0.606159896101194	-0.5606316204743845	1.012	1	1	66.537	0.29	0.251	0.041	0.796	4.197758183911183	-1.2378743560016174	-1.3823023398503531	-3.1941832122778293	-0.22815609313775398
3.3	291	-0.7131	0	[25, 35)	Male	Secondary	Homemaker	1	Married	15	Caesarean section	Not at all	1	Daily or most days	1	-0.47507947681525503	0.07298870992107799	1.180184060771687	-0.6722632533538289	-0.12282181258110465	-0.717213215450247	-0.5786204936774988	1.01	0	0	52.378	1.576	0.616	0.536	0.475	3.9584866558381857	0.4548899914356874	-0.4845083154486173	-0.623621117911335	-0.7444404749474959
1.9	224	0.7474	1	[20, 25)	Female	College/University	Homemaker	1	Married	19	Caesarean section	Not at all	1	Daily or most days	1	0.18921925804976292	-0.5987731218821353	1.1335579428853049	0.24893910317752882	1.0420778069330756	0.22453117288962132	-0.8918464853550025	1.01	1	0	22.937	0.893	0.335	0.165	0.756	3.1327513272120786	-0.11316869810563798	-1.0936247471570706	-1.8018098050815563	-0.27971390280260405
3.2	283	-0.6152	0	[20, 25)	Male	Secondary	Employed	2	Married	14	Caesarean section	Not at all	1	Daily or most days	3	-0.6469487352805454	1.0002011889076279	0.9728214907005224	0.7894275918386466	0.12259850874596834	1.4352420348422208	-0.51490634979042	1.01	0	0	19.884	0.572	0.414	0.317	0.543	2.989915388232426	-0.5586162876023393	-0.8818893051568227	-1.1488535051048565	-0.6106459590482015
3	278	-0.5934	0	[20, 25)	Female	Secondary	Employed	1	Married	14	Vaginal birth	Not at all	1	Rarely or not at all	1	-1.1354687735728677	-1.1343115137212596	1.0867419413663888	-0.2934574258962627	-0.6293671040809398	-0.3961203094037254	-0.29180053709347853	1.004	0	0	3.632	0.097	0.039	0.007	0.097	1.2897834607390468	-2.333044300478754	-3.2441936328524905	-4.961845129926823	-2.333044300478754
2.4	264	-1.5747	0	[25, 35)	Male	Primary	Homemaker	1	Married	10	Vaginal birth	Not at all	1	Daily or most days	2	0.5581162161702329	-1.1460258065272693	1.1172425373244483	0.33554365741147063	-1.5387945262149776	0.5739230425588313	1.6261718429083052	1.002	0	0	5.191	0.195	0.075	0.029	0.23	1.646926356845092	-1.6347557204183902	-2.5902671654458267	-3.540459448995663	-1.4696759700589417
3.2	285	-0.3678	0	[25, 35)	Female	Secondary	Homemaker	1	Married	13	Caesarean section	Not at all	1	Daily or most days	2	0.4635637620844444	1.1822671300485537	0.5964541356384729	0.23332210894707633	-1.555032737250856	0.9896590707107153	-0.764172686392581	1.01	0	0	64.511	0.117	0.575	0.346	1.428	4.1668357518966435	-2.145581344184381	-0.5533852381847867	-1.0613165039244128	0.3562748639173926
3.2	284	-0.6628	0	[25, 35)	Male	Primary	Homemaker	1	Married	11	Caesarean section	Not at all	2	Daily or most days	1	1.206077446993155	0.42611564516695416	-0.017211110129963514	0.20368691032961017	-1.4550773578583882	0.06556590807662398	1.6301204383701795	1.01	0	0	20.221	2.097	0.622	1.098	5.062	3.0067216683535927	0.7405077519197829	-0.4748151862429576	0.09349034308733897	1.6217616621229323
3.3	277	-0.0596	0	[35, 40)	Male	Primary	Homemaker	2	Married	10	Vaginal birth	Not at all	3 or more	Rarely or not at all	1	-0.6136228648989887	1.3544659990873615	0.4594746515983427	-1.3249787882836892	-0.5481206679811996	-0.6713818933282354	-0.9233786200897259	1.022	0	0	22.907	0.722	0.424	0.097	0.66	3.1314425407064377	-0.32573014008931084	-0.8580218237501793	-2.333044300478754	-0.4155154439616658
3	263	0.2515	0	[25, 35)	Female	Secondary	Employed	2	Married	16	Vaginal birth	Not at all	3 or more	Daily or most days	1	-0.9722196451784794	1.77820155088739	0.001972324505714461	1.5042115962312113	0.9623934567727236	-0.27550494085989347	-0.35404671866400556	1.015	0	0	15.896	1.027	0.269	0.211	0.412	2.7660675052495156	0.026641930946421092	-1.313043899380298	-1.5558971455060706	-0.8867319296326107
3.1	280	-0.4186	0	[25, 35)	Female	Secondary	Employed	1	Married	15	Vaginal birth	Not at all	3 or more	Daily or most days	1	-0.37814316332098286	1.0898024541077218	1.385544311967474	-0.07930955378486582	0.6986025676414728	-0.5492587041697579	2.669736995391378	1.006	0	0	9.083	0.403	0.181	0.053	0.211	2.2064045345200767	-0.908818717035454	-1.7092582477163114	-2.9374633654300153	-1.5558971455060706
3.4	266	0.7718	0	[20, 25)	Male	Secondary	Employed	3	Never married/single	15	Vaginal birth	Not at all	0	Some days	2	-0.4090094173441582	0.7622731575780161	-0.9929756932510534	-0.8339676818881219	-0.5749262550073574	0.48296600103489296	-0.3802807751857293	1.015	0	0	4.075	0.049	0.039	0.182	0.176	1.404870746692826	-3.0159349808715104	-3.2441936328524905	-1.7037485919053417	-1.7372712839439852
2.8	245	1.0764	1	[20, 25)	Female	Secondary	Homemaker	1	Married	15	Vaginal birth	Not at all	0	Rarely or not at all	1	-1.6991225477608733	1.2006108426803026	0.09994157711017804	-1.0953720381637226	-0.031162225390706337	-0.5001730131751613	-1.0133994571293647	1.02	0	0	23.439	0.328	0.337	0.176	0.178	3.154401301682717	-1.1147416705979933	-1.0876723486297752	-1.7372712839439852	-1.725971728690052
2.7	267	-1.0174	0	[20, 25)	Male	Vocational	Employed	1	Married	16	Vaginal birth	Not at all	0	Rarely or not at all	1	-1.1190190358699816	0.5242110906232702	0.6146816727955234	-0.8791844975453655	0.2272334868484767	0.07683374319911496	-0.20658865677764449	1.01	0	0	1.612	0.1	0.203	0.205	0.108	0.4774756440844366	-2.3025850929940455	-1.5945492999403497	-1.584745299843729	-2.2256240518579173
3.1	288	-1.1009	0	[25, 35)	Male	Primary	Homemaker	1	Married	10	Vaginal birth	Not at all	1	Rarely or not at all	2	-0.6328056819714948	-1.1812673293249003	1.1606036486930285	-0.7271284902185272	-0.25570144259634375	0.6085171716937012	-0.49882873471003114	1.015	0	0	10.586	0.502	0.094	0.107	0.254	2.359532373435796	-0.6891551592904078	-2.364460496712133	-2.234926444520231	-1.3704210119636004
3	283	-0.8211	0	[25, 35)	Female	Secondary	Homemaker	3	Married	15	Vaginal birth	Not at all	2	Some days	1	0.4104863036096722	-0.9021048156020519	-0.2075751352223799	-0.9051577815884609	1.123167405228919	0.7465065804794928	0.30642213897703596	1.015	0	0	69.857	0.568	0.463	0.052	0.306	4.246450295427692	-0.5656338602609858	-0.770028224895903	-2.9565115604007097	-1.1841701770297564
3.2	290	-0.5561	0	[25, 35)	Female	Secondary	Employed	1	Married	14	Caesarean section	Not at all	3 or more	Some days	2	-0.854818905632148	-0.7299184902736509	-0.8213195499382364	0.302683013833751	-0.10447320442715581	0.323940168780185	-0.46088385721706693	1.02	0	0	38.155	0.814	0.354	0.18	0.064	3.6416568107415968	-0.20579491297959682	-1.0384583658483626	-1.7147984280919266	-2.7488721956224653
2.7	285	-1.9477	0	[20, 25)	Male	College/University	Homemaker	4	Never married/single	17	Vaginal birth	Not at all	0	Rarely or not at all	2	0.4077175389094168	0.5577935918144177	-1.6972638442353891	-0.503947150017708	2.0698951387984987	0.31093864226277024	-0.5023936722791463	1.004	0	0	25.62	0.076	0.256	0.142	0.136	3.2433732964685884	-2.577021938695806	-1.3625778345025745	-1.9519282213808764	-1.995100393246085
3.1	281	-0.4641	0	[20, 25)	Female	Secondary	Homemaker	1	Married	14	Vaginal birth	Not at all	0	Some days	1	-0.49578314697077663	1.6940027740607133	0.8311333024208031	-1.1271930700805222	-1.0334128700792402	-0.1590802374147589	-1.1752911977657472	1.005	0	0	13.675	0.295	0.15	0.068	0.059	2.615569348308045	-1.2207799226423173	-1.8971199848858813	-2.6882475738060303	-2.8302178350764176
3.7	294	0.1877	0	[20, 25)	Male	Secondary	Not employed	1	Married	11	Vaginal birth	Not at all	1	Daily or most days	1	-0.3927725044094637	-1.643704957615121	1.4714019477105504	1.6174371703583519	-2.7373057837122285	0.44063420658348235	1.9850428123482908	1.016	1	1	21.429	0.464	0.866	0.48	3.215	3.064745144840945	-0.7678707267558817	-0.1438703704197019	-0.7339691750802004	1.1678273576895826
3.5	252	2.1132	1	[20, 25)	Female	Primary	Employed	1	Married	9	Vaginal birth	Not at all	2	Daily or most days	1	-1.1910639726430898	-1.2260628741631292	1.2641267502264786	0.019858847720445827	-1.1368631463087673	0.3446848902897224	-0.7626808267986179	1.01	0	0	16.107	0.416	0.13	0.082	0.334	2.779253960108542	-0.8770700187208739	-2.0402208285265546	-2.501036031717884	-1.0966142860054366
3	281	-1.0324	0	[20, 25)	Male	Secondary	Homemaker	2	Married	13	Vaginal birth	Not at all	2	Some days	1	-0.30232027775141584	-0.7128391121936102	1.0823647317843457	-0.5098444099438416	-0.016679016762617554	-0.389666801548731	-0.5137998417795638	1.004	0	0	6.343	0.195	0.085	0.044	0.101	1.8473518426517601	-1.6347557204183902	-2.4651040224918206	-3.123565645063876	-2.2926347621408776
3.3	247	1.7099	1	[25, 35)	Male	Secondary	Employed	1	Married	14	Vaginal birth	Not at all	1	Daily or most days	1	1.3442945866501226	-1.2945399743093193	0.9758481759245764	-0.12267097339020622	0.9342032040989178	0.21124070999769376	-0.9072552738601258	1.006	0	0	21.088	1.471	0.38	0.422	1.309	3.048704158320097	0.3859424416193005	-0.9675840262617056	-0.8627499649461253	0.2692634869277628
3.71	287	0.8144	0	[20, 25)	Female	Secondary	Homemaker	1	Married	14	Vaginal birth	Not at all	1	Some days	1	1.2584542959599019	-1.3493013467191863	-0.2625787747850634	-0.4132930005191554	-0.04149490633093339	-0.053222339951203686	0.1234944405506199	1.015	0	0	22.809	0.889	0.613	0.158	0.677	3.127155194914409	-0.11765804346823246	-0.48939034304592566	-1.8451602459551701	-0.390084006069862
3.2	274	0.1322	0	[25, 35)	Female	College/University	Employed	1	Never married/single	16	Caesarean section	Not at all	1	Rarely or not at all	1	-1.2869606078549172	-1.2145365472026708	1.0283120432175514	-0.42904548947939336	-0.8279928990750514	-0.30565555411728973	1.4086125755991667	1.006	0	0	12.033	0.417	0.318	0.06	0.412	2.4876528754560256	-0.8746690571833357	-1.1457038962019601	-2.8134107167600364	-0.8867319296326107
3	272	-0.2818	0	[20, 25)	Female	Secondary	Homemaker	1	Married	14	Vaginal birth	Not at all	0	Rarely or not at all	1	-1.240129811226667	-0.7464832193442099	1.168400353398602	-0.938878771534154	-0.7647937884287399	-0.4954244264310965	-0.4388414665728285	1.013	0	0	9.289	0.368	0.231	0.059	0.181	2.228830904405384	-0.9996723408132061	-1.4653375684603434	-2.8302178350764176	-1.7092582477163114
3.4	274	0.6239	0	[25, 35)	Female	College/University	Homemaker	4	Married	17	Vaginal birth	Not at all	1	Daily or most days	1	0.9717990284159896	0.20223813996737983	1.1714084000578704	0.7733427279651311	-0.4649445110657696	-1.0616936991438286	0.13664839887798974	1.007	0	0	15.89	0.281	0.102	0.282	0.376	2.7656899805486246	-1.2694006096483912	-2.282782465697866	-1.2658482080440236	-0.9781661355922425
3.7	287	0.7913	0	[20, 25)	Female	Secondary	Homemaker	3	Married	15	Vaginal birth	Not at all	0	Some days	1	-0.5516313022627067	-0.7650116828460356	-0.991522297859624	0.13860245069480862	1.0221790153407209	-1.100592959823181	0.2932697932090354	1.017	0	0	21.938	0.831	0.18	0.059	0.174	3.0882202929891425	-0.18512548412668892	-1.7147984280919266	-2.8302178350764176	-1.7486999797676082
2.9	290	-1.6796	0	[25, 35)	Male	Primary	Homemaker	2	Married	10	Vaginal birth	Not at all	2	Rarely or not at all	1	1.1251537675704726	-1.1439490759352915	0.9220142189291548	-0.8689645112513827	1.8252247286592824	-0.4486683156663358	0.19881985460131033	1.008	0	0	4.187	0.242	0.089	0.025	0.045	1.4319844870370064	-1.4188175528254507	-2.419118909249997	-3.6888794541139363	-3.101092789211817
3.5	273	0.6275	0	[25, 35)	Male	College/University	Employed	1	Married	16	Caesarean section	Not at all	1	Rarely or not at all	1	0.6398252800811146	-1.3930003236063029	0.7971997195589399	0.025436996066989487	1.054666389908243	-0.3786738333115384	0.4183929724674783	1.01	0	0	9.519	0.345	0.079	0.139	0.214	2.253289801269168	-1.0642108619507773	-2.5383074265151158	-1.973281345851445	-1.5417792639602856
3	282	-1.0812	0	[25, 35)	Male	Primary	Employed	1	Married	10	Caesarean section	Not at all	2	Daily or most days	1	-0.3767933316749604	-0.8495196726088927	1.143805999305638	0.7217646959686129	-0.6871968327219362	-0.750011511409574	-0.10687117764923072	1.024	0	0	62.523	2.331	1.141	0.397	1.429	4.135534489046964	0.8462973600536201	0.1319050708799386	-0.9238189982949466	0.3569748989477304
2.8	269	-0.6526	0	[20, 25)	Female	Secondary	Homemaker	1	Married	13	Vaginal birth	Not at all	1	Daily or most days	1	0.07555199537920004	1.2209153376151543	-0.5527980719655996	0.28608950368365815	0.9140441239710023	-0.05851249150484357	1.1068529839638317	1.017	0	0	104.394	3.692	1.726	1.959	3.034	4.648172202532634	1.3061683166406057	0.5458065926612362	0.6724341389624038	1.1098818809263404
2.9	262	0.0596	0	[20, 25)	Female	Secondary	Employed	1	Married	14	Vaginal birth	Not at all	0	Daily or most days	1	0.49980805231960446	0.7077027733433301	-0.33472094406857167	0.5847256835216119	-1.5657639204989071	-0.9244892896197734	-0.6959976629031318	1.015	0	0	61.637	1.23	0.878	0.218	0.719	4.121262339572504	0.20701416938432612	-0.1301086853470204	-1.523260216193048	-0.3298939212610904
3.5	289	0.2473	0	[20, 25)	Female	Secondary	Homemaker	1	Married	11	Vaginal birth	Not at all	0	Rarely or not at all	1	-0.4685218422077873	-0.7859461849443501	-1.0135806749097704	-0.27165446832912693	0.4655694627266513	-1.1593490746951929	0.2806829871977774	1.021	0	0	28.745	1.268	0.837	0.523	1.19	3.358463839075254	0.2374408560150342	-0.17793120849266178	-0.6481738149172142	0.17395330712343798
2.7	278	-1.6298	0	[25, 35)	Male	Secondary	Homemaker	2	Married	13	Vaginal birth	Not at all	1	Some days	1	-0.12570237171095913	-0.5590144664778256	0.5228423291637971	0.2014501316903311	1.2694637402634885	-0.9006755231085061	-0.486583893817116	1.02	1	0	35.008	0.953	0.464	0.241	0.372	3.5555766067995163	-0.048140375327934984	-0.7678707267558817	-1.422958345491482	-0.9888614247089905
3.4	282	-0.0559	0	[25, 35)	Male	Primary	Homemaker	1	Married	8	Vaginal birth	Not at all	3 or more	Rarely or not at all	1	-0.8262182248965391	0.6027779058666958	-1.0307024424585505	-0.46470566690559834	-0.5452695861978464	-1.0351876586002806	-0.35117205825117304	1.016	0	0	8.305	0.132	0.79	0.767	0.116	2.116857743065258	-2.0249533563957662	-0.23572233352106983	-0.26526847761488087	-2.1541650878757723
3.6	252	2.3135	1	[25, 35)	Female	Primary	Employed	1	Married	10	Caesarean section	Not at all	3 or more	Daily or most days	1	-0.5097271548923357	-0.442220141317134	0.8746052483314762	-0.585626545260524	1.7929035947934744	-0.581552428881825	-0.23914048821298137	1.005	0	0	14.138	0.977	0.771	0.175	1.079	2.648866207748762	-0.02326862693935433	-0.26006690541880756	-1.742969305058623	0.07603468627599758
3.9	294	0.6666	0	[25, 35)	Male	Secondary	Homemaker	2	Married	13	Caesarean section	Not at all	2	Some days	3	0.8942757759186143	0.9107149365453103	0.8226054668819002	-0.6272924702197367	-1.046410220143017	1.2708248262775417	1.3698797749787126	1.01	0	0	8.043	0.507	0.334	0.323	0.286	2.084802147921932	-0.6792442753909539	-1.0966142860054366	-1.1301029557594804	-1.2517634681622845
3.1	284	-0.5938	0	[20, 25)	Female	College/University	Homemaker	2	Never married/single	16	Vaginal birth	Not at all	0	Rarely or not at all	1	1.0650695462643116	1.4863059360393962	0.33048974761072797	-1.0094428786954337	1.6301493106472082	-0.2157700205817879	-0.5988862948524891	1.014	0	0	8.519	0.487	0.105	0.079	0.176	2.1422989630607034	-0.7194911558995473	-2.2537949288246137	-2.5383074265151158	-1.7372712839439852
2.4	278	-2.164	0	[20, 25)	Female	Secondary	Employed	2	Married	12	Vaginal birth	Not at all	1	Some days	2	0.3528239085545386	1.4645892673084282	0.7696219043660688	-0.41807113832797915	0.549377379963895	0.4305620446685207	-0.6862326187783895	1.015	0	0	36.692	1.579	0.757	0.551	0.734	3.602558747647409	0.45679173527350503	-0.2783920255446883	-0.5960204698292225	-0.3092462503676215
2.93	287	-1.1683	0	[25, 35)	Female	College/University	Homemaker	1	Married	17	Vaginal birth	Not at all	0	Rarely or not at all	1	-0.4930985244730008	1.0639551617766267	0.8418889607983249	-0.7279754160333726	-0.8743503047257289	-0.5827808682370775	1.0066633910164342	1.016	0	0	4.235	0.256	0.124	0.165	0.262	1.4433833281040178	-1.3625778345025745	-2.0874737133771	-1.8018098050815563	-1.3394107752210402
3	280	-0.9827	0	[25, 35)	Male	Primary	Homemaker	1	Married	11	Vaginal birth	Not at all	1	Daily or most days	1	-0.7658836760294543	-0.15755973545189833	1.075971325107947	-0.6360180220932145	-1.143585489316963	0.3495804548987548	0.967099853584147	1.018	0	0	13.37	0.366	0.128	0.27	0.357	2.5930133911138515	-1.0051219455807707	-2.05572501506252	-1.3093333199837622	-1.030019497202498
3.1	265	0.1215	0	[25, 35)	Male	Secondary	Homemaker	2	Married	15	Vaginal birth	Not at all	0	Rarely or not at all	1	-0.9121709245412148	0.4287114105736741	0.2810638180806919	-0.6358797719003692	-0.7796548704602814	-0.8961454126364528	0.35703957075891424	1.008	0	0	31.038	0.136	0.07	0.025	0.236	3.435212260249433	-1.995100393246085	-2.659260036932778	-3.6888794541139363	-1.443923473956527
2.4	272	-2.0278	0	[25, 35)	Male	Secondary	Employed	1	Married	12	Vaginal birth	Not at all	2	Some days	2	-0.36240034829474216	1.0391987279668444	-0.14836697610528218	-0.3207778325376594	-0.6020533513969066	0.3391600712264651	-0.3932030882884797	1.012	0	0	20.278	1.569	0.487	0.177	0.654	3.009536554530388	0.4504384737508955	-0.7194911558995473	-1.731605546408308	-0.4246479275249383
3	280	-0.6881	0	[25, 35)	Female	Primary	Employed	1	Married	10	Vaginal birth	Not at all	3 or more	Daily or most days	1	-0.20417196012910677	2.3135670437938542	0.524908473483973	-0.37737499671633934	-1.4796187869955817	-0.3898027441306137	-1.334199995663643	1.005	0	0	10.512	0.009	0.183	0.052	0.26	2.352517461742255	-4.710530701645918	-1.6982691261407161	-2.9565115604007097	-1.3470736479666092
2.9	263	-0.0058	0	[25, 35)	Female	Secondary	Employed	2	Married	13	Vaginal birth	Not at all	1	Some days	1	1.0245415007485883	0.5210293190589286	0.4278387026793391	-0.20750722079533904	-0.9813837668520253	0.09141218054461941	-0.24908557228976186	1.011	0	0	7.738	0.27	0.236	0.05	0.122	2.0461432562783215	-1.3093333199837622	-1.443923473956527	-2.995732273553991	-2.1037342342488805
4	291	1.001	0	[35, 40)	Male	Primary	Homemaker	1	Married	10	Vaginal birth	Not at all	2	Daily or most days	1	-0.44772279067674253	0.9726175546634022	-0.11631472806017311	0.22241046989641533	-1.7153629249388767	-0.09543296490980804	-0.682199321073383	1.017	0	0	28.996	0.699	0.434	0.189	0.312	3.3671578894386314	-0.3581045367483269	-0.8347107448817322	-1.6660082639224947	-1.1647520911726548
3	274	-0.6633	0	[20, 25)	Male	College/University	Not employed	2	Never married/single	17	Vaginal birth	Not at all	0	Rarely or not at all	1	2.0148118320378545	-0.34576034266799854	0.639274400414051	-0.25708377731437226	1.1225263306845512	-0.5846798745734358	8.407667079556938e-4	1.01	0	0	4.87	0.133	0.32	0.115	0.452	1.5830939370944985	-2.017406150760383	-1.1394342831883648	-2.162823150618887	-0.7940730991499059
4.5	269	3.0698	0	[35, 40)	Female	Secondary	Employed	2	Married	14	Vaginal birth	Not at all	3 or more	Daily or most days	1	1.9647703390188649	-0.710813005652579	0.8860462621654018	0.18025297083846875	0.8907806687559658	0.24085376438970588	-0.7076037818932832	1.01	0	0	40.928	0.286	0.17	0.043	0.259	3.7118144253964322	-1.2517634681622845	-1.7719568419318752	-3.146555163288575	-1.3509272172825992
3.7	282	0.6678	0	[25, 35)	Male	Primary	Not employed	1	Married	10	Vaginal birth	Not at all	2	Daily or most days	1	-1.0249937277686183	-0.4366724045995706	1.023195479021486	-0.02472761092251895	0.26228139842101944	0.009265584068819686	-1.439467394955172	1.011	0	0	6.875	0.219	0.217	0.016	0.506	1.927891643552635	-1.5186835491656363	-1.5278579254416775	-4.135166556742356	-0.6812186096946715
3.5	256	1.8583	1	[25, 35)	Female	Secondary	Employed	2	Married	14	Vaginal birth	Not at all	3 or more	Daily or most days	1	1.5547158167269142	0.9221370234256386	0.8763314574074597	1.4950641911140072	0.4539470031495563	-1.0553831020630728	-0.0027896760274336574	1.021	0	0	21.617	1.845	1.749	0.295	2.829	3.0734800421759156	0.6124792774924905	0.559044196036465	-1.2207799226423173	1.0399232923194301
2.6	283	-1.8708	0	[25, 35)	Female	Primary	Not employed	1	Married	10	Vaginal birth	Not at all	3 or more	Some days	2	1.5464624383279675	1.2589380579553358	0.7556574450857527	0.8654223154038047	0.9716671116365225	-0.13451872842652612	-0.6578977724173667	1.02	0	0	17.459	2.877	1.208	0.381	1.194	2.859855275002637	1.0567480845694108	0.18896609951262316	-0.9649559038554361	0.1773090149704103
3.2	278	-0.3649	0	[35, 40)	Male	Primary	Employed	2	Married	8	Vaginal birth	Not at all	3 or more	Daily or most days	1	1.4090932674267622	0.013734670475216038	-0.24152423708378423	0.9683050962093563	1.3951271255748607	-1.4195018121367833	7.44542858920845e-4	1.015	0	0	44.672	0.459	0.478	0.201	0.477	3.799346907139907	-0.7787050689215919	-0.7381445464906811	-1.6044503709230613	-0.7402387880937958
3	288	-1.0189	0	[20, 25)	Female	Secondary	Homemaker	1	Married	14	Vaginal birth	Not at all	0	Rarely or not at all	1	-0.14261676342552856	0.3143868718059374	0.744271349916662	1.278200308963645	1.1985824342843627	-1.027211520252655	-0.19782654917243864	1.011	0	0	4.332	0.281	0.073	0.041	0.166	1.466029329138744	-1.2694006096483912	-2.617295837833746	-3.1941832122778293	-1.7957674906255938
2.3	266	-1.8232	0	[20, 25)	Female	Secondary	Homemaker	1	Married	14	Vaginal birth	Not at all	1	Daily or most days	1	-1.1991823958285246	-0.9246006692853659	1.2555668570531202	0.21460543033104879	-0.5745743059582701	-0.06643259646778865	-0.8142722667306649	1.015	0	0	7.334	0.742	0.355	0.223	0.569	1.9925210696491342	-0.2984060358147566	-1.0356374895067213	-1.5005835075220182	-0.5638748448558062
2.6	283	-1.8708	0	[20, 25)	Female	Secondary	Homemaker	3	Married	14	Vaginal birth	Not at all	1	Rarely or not at all	1	-0.9319858723869683	-0.6647457535794881	1.1398786453645964	-0.483819786355932	-0.6088326369426605	-0.8299324758066082	-0.3925026383877619	1.017	0	0	7.421	0.394	0.256	0.079	0.559	2.0043138189879963	-0.9314043696842031	-1.3625778345025745	-2.5383074265151158	-0.5816058058270378
3.9	287	0.9225	0	[25, 35)	Male	Secondary	Homemaker	2	Married	14	Vaginal birth	Not at all	2	Some days	1	-0.5126566145814556	-0.677762368643422	-0.38478850917809787	0.2671108705249056	0.13467133359434288	-1.1087578145403127	-0.3950071784389247	1.015	0	0	39.629	1.475	0.214	0.074	0.309	3.679561173474942	0.38865798979178323	-1.5417792639602856	-2.6036901857779675	-1.1744140020843916
3	269	-0.1121	0	[20, 25)	Female	Secondary	Homemaker	4	Married	14	Vaginal birth	Not at all	1	Rarely or not at all	2	-0.9069350862115163	-1.3026318659328178	1.0725010909127604	0.09095864829786446	-0.39113427764124215	0.15594190556943277	-0.4946635130495	1.016	0	0	125.805	0.287	0.489	0.1	0.382	4.834733089104485	-1.248273063222516	-0.715392789507265	-2.3025850929940455	-0.9623346703755619
3	297	-1.3026	0	[25, 35)	Female	Secondary	Employed	2	Married	13	Vaginal birth	Not at all	1	Some days	1	-0.666835158172096	1.5586168419485724	-0.4869784444360614	-0.26676069510960965	-0.057292939537221386	-0.8305194582842725	-0.32153947392898874	1.01	0	0	5.17	0.064	0.099	0.08	0.105	1.6428726885203377	-2.7488721956224653	-2.312635428847547	-2.5257286443082556	-2.2537949288246137
3.1	272	-0.019	0	[25, 35)	Female	Secondary	Employed	2	Married	14	Vaginal birth	Not at all	3 or more	Rarely or not at all	1	-0.5150969470976999	1.4717503378545633	0.1864546323294855	0.20968096402397432	-0.3820572758248844	-0.5549076774693213	1.0682037414939582	1.019	0	0	10.675	0.468	0.315	0.162	0.321	2.367904559114688	-0.7592869830644903	-1.155182640156504	-1.820158943749753	-1.1363141558521213
3.5	270	1.0586	0	[20, 25)	Female	Primary	Homemaker	1	Married	10	Vaginal birth	Not at all	0	Some days	1	-0.4302431970433382	2.060474186889814	0.6182843639310369	-0.3584797952346206	-1.4128315268061746	-0.2873585844104967	-0.5248447049382027	1.025	0	0	32.992	0.962	0.509	0.235	0.376	3.4962651078345495	-0.038740828316430595	-0.6753072624316143	-1.448169764837978	-0.9781661355922425
2.7	278	-1.4023	0	[35, 40)	Female	Primary	Employed	3	Married	13	Vaginal birth	Not at all	3 or more	Daily or most days	2	-0.8912488300056496	0.8110930023695866	-0.28777361446697597	0.9501451281273757	-0.09276791248352155	0.20960195105986462	-0.10314685392053258	1.011	0	0	2.481	0.056	0.109	0.068	0.069	0.9086617047096639	-2.8824035882469876	-2.2164073967529934	-2.6882475738060303	-2.6736487743848776
3.4	263	0.9423	0	[35, 40)	Male	Primary	Homemaker	2	Married	10	Vaginal birth	Not at all	3 or more	Daily or most days	2	-0.06644947553521033	1.428678867488657	0.0833368289816796	0.22515256477495083	-1.2885478595320519	0.45122720601623406	0.452326553522211	1.011	0	0	3.199	0.29	0.245	0.048	0.241	1.1628382609673809	-1.2378743560016174	-1.40649706843741	-3.036554268074246	-1.422958345491482
4.2	292	1.4062	0	[20, 25)	Male	Secondary	Homemaker	1	Married	14	Caesarean section	Not at all	1	Some days	1	-0.8660686877198688	-0.8418455793190323	0.4346371211227572	1.5999426545810365	1.7760004722755367	-0.7685243100856816	-1.0541236268296807	1.011	0	0	19.779	0.477	0.285	0.092	0.233	2.9846207687992723	-0.7402387880937958	-1.2552660987134867	-2.385966701933097	-1.4567168254164364
3.5	273	0.6275	0	[25, 35)	Male	College/University	Homemaker	1	Married	17	Vaginal birth	Not at all	1	Daily or most days	1	-1.4542403099878387	0.10495001131990532	-1.096526660226266	0.2084245945000523	0.9746745458477389	-0.1835707828326475	-0.4680292951557193	1.015	0	0	12.869	1.561	1.425	0.472	1.915	2.554821318511528	0.445326641533295	0.3541718137206139	-0.7507762933965817	0.6497176226326093
3.45	266	0.8855	0	[35, 40)	Male	Primary	Homemaker	2	Married	10	Vaginal birth	Not at all	3 or more	Daily or most days	1	1.0132932133319297	-0.8611012139465501	0.9450198638171782	0.16659903745092006	0.19648347329876903	0.3142994770143099	-1.0508665505728538	1.019	0	0	55.521	1.041	0.297	0.511	1.088	4.016761327563721	0.04018178963283176	-1.2140231401794375	-0.6713856887784326	0.08434114843375096
3	299	-1.7615	0	[25, 35)	Male	Secondary	Employed	1	Married	14	Vaginal birth	Not at all	1	Rarely or not at all	1	1.1834061980933468	0.25371511162818494	0.5688219443188259	1.4639902033735626	2.001183068593887	-1.001495351829858	0.4504518133349116	1.012	0	0	10.736	0.4	0.179	0.091	0.266	2.373602580229326	-0.916290731874155	-1.7203694731413821	-2.396895772465287	-1.324258970200438
2.4	280	-2.4011	0	[25, 35)	Male	Secondary	Employed	3	Married	14	Caesarean section	Not at all	2	Rarely or not at all	2	0.8332521086816976	1.547879777466832	-0.23570613222660897	-0.6235166789674116	-0.7880594755037916	-0.23646042001253229	-0.5169104016416548	1.005	0	0	1.861	0.089	0.046	0.02	0.008	0.6211139776601137	-2.419118909249997	-3.079113882493042	-3.912023005428146	-4.8283137373023015
3.05	266	0.1935	0	[18, 20]	Female	Secondary	Homemaker	1	Married	14	Vaginal birth	Not at all	0	Rarely or not at all	1	-0.6368645797931595	2.3485084436663706	0.590154149898436	-1.4242538972925167	-0.5271346018158447	-0.9156009972780461	-0.34235653573483876	1.02	1	0	63.154	0.382	0.705	0.069	1.188	4.145576188041518	-0.9623346703755619	-0.34955747616986843	-2.6736487743848776	0.17227122094045313
3.2	279	-0.1088	0	[25, 35)	Female	Secondary	Homemaker	2	Married	13	Vaginal birth	Not at all	3 or more	Some days	2	0.28497126227929614	1.2112270502203213	0.022480428752294557	-0.1090634421726813	0.13717140600523337	0.7669411592378375	-0.5240516683347438	1.025	0	0	43.867	2.607	1.002	0.287	0.86	3.781162328978431	0.9582001349513648	0.001998002662673058	-1.248273063222516	-0.15082288973458366
4.7	275	2.9	0	[20, 25)	Male	Secondary	Homemaker	1	Married	14	Vaginal birth	Not at all	1	Some days	1	2.410691571579159	0.8040174816990339	0.6919176829368741	-0.3169447175027663	1.0081925558370577	-1.1038944930361374	-0.7563927595511042	1.016	0	0	8.923	0.21	0.048	0.21	0.859	2.1886322129180145	-1.5606477482646683	-3.036554268074246	-1.5606477482646683	-0.1519863569978817
3.1	273	-0.3498	0	[25, 35)	Male	Secondary	Homemaker	2	Married	14	Vaginal birth	Not at all	2	Some days	1	0.7512279738677965	1.8171141199784895	-0.08766649024067719	0.016407457684427806	-1.2658019793512272	-0.24242977188996206	0.14069305395665116	1.018	0	0	83.436	2.707	0.613	0.246	0.561	4.424079870904881	0.9958410106321641	-0.48939034304592566	-1.4024237430497744	-0.5780343734594406
3.6	271	1.2355	0	[20, 25)	Female	Secondary	Homemaker	1	Married	15	Vaginal birth	Not at all	1	Daily or most days	2	1.275319063627982	0.5741306108075007	-1.3988849276357507	-0.11901244711312328	1.4384946504549243	0.28443569649652967	-1.5998005545179055	1.01	0	0	47.066	4.662	1.642	0.493	3.556	3.8515508719847684	1.5394445406135653	0.49591501103023644	-0.707246104939447	1.2686363176516582
3.2	285	-0.7095	0	[35, 40)	Male	Secondary	Employed	1	Married	12	Caesarean section	Not at all	3 or more	Daily or most days	2	-0.673057767793033	1.2320640277962893	-0.4704796418867573	0.458133318582019	1.0730813886191217	0.6146629052283668	1.963808708508862	1.02	0	0	41.959	1.018	0.144	0.146	0.317	3.7366929510229414	0.017839918128331016	-1.9379419794061366	-1.9241486572738007	-1.1488535051048565
3	278	-0.5934	0	[25, 35)	Female	Secondary	Employed	1	Married	12	Caesarean section	Not at all	1	Daily or most days	1	0.8648568706795918	1.2563787598304594	-0.20991750868793757	-0.8902483791101797	-0.00723361046325121	-0.9447406759183912	0.9271288254822988	1.014	0	0	55.752	1.98	0.722	0.328	1.194	4.020913284136218	0.6830968447064438	-0.32573014008931084	-1.1147416705979933	0.1773090149704103
2.9	260	-0.0501	0	[25, 35)	Male	Primary	Employed	1	Married	9	Vaginal birth	Not at all	3 or more	Daily or most days	1	0.20248605066737813	-0.8081783927045112	1.1281222651656833	0.39931586403912467	-0.9857608759172437	-0.5015375525757396	-0.7793192090778033	1.018	0	0	12.374	0.496	0.236	0.043	0.08	2.5155974971087973	-0.7011793522572096	-1.443923473956527	-3.146555163288575	-2.5257286443082556
3	279	-0.6413	0	[20, 25)	Female	Secondary	Employed	1	Never married/single	13	Vaginal birth	Not at all	1	Daily or most days	1	0.06957422056513833	1.3381033919801655	0.5058400116128534	-0.21198116521116256	-1.8727739785589697	0.23539079649125022	-0.7754334920027256	1.015	0	0	36.305	1.193	0.136	0.161	0.436	3.5919554728322103	0.1764711431157791	-1.995100393246085	-1.8263509139976741	-0.8301130356331027
3.6	280	0.5227	0	[25, 35)	Male	College/University	Homemaker	3	Married	17	Vaginal birth	Not at all	1	Some days	3	-0.7593466423480825	1.4199214813487604	-0.1176776185902909	0.5580535757803949	-1.059983384066575	1.3359226559424138	-0.495360550235376	1.028	0	0	35.211	1.01	0.266	0.11	0.238	3.5613585337860965	0.009950330853168092	-1.324258970200438	-2.2072749131897207	-1.4354846053106625
3.5	266	0.9978	0	[20, 25)	Male	Secondary	Homemaker	4	Divorced/separated/widowed	14	Caesarean section	Not at all	1	Some days	1	-0.9313068014072682	1.4425743728553404	-0.48712926508309934	1.0582121351193534	-0.8629429669568189	-0.7132354033031744	-0.261851479188664	1.01	0	0	5.335	0.403	0.256	0.142	0.366	1.6742888847537167	-0.908818717035454	-1.3625778345025745	-1.9519282213808764	-1.0051219455807707
2.9	283	-1.3801	0	[20, 25)	Male	Secondary	Employed	1	Married	14	Vaginal birth	Not at all	0	Some days	2	0.4304085126057532	0.20197403063379032	-0.037035748523254156	-0.9609073306275101	-0.44553234971756206	0.42342161299371933	1.2067982676392992	1.02	0	0	19.703	1.218	1.229	0.501	0.913	2.9807709084138305	0.19721016928770527	0.20620083058389785	-0.6911491778972723	-0.09101939838716855
2.5	269	-1.632	0	[20, 25)	Male	Secondary	Homemaker	1	Married	13	Vaginal birth	Not at all	1	Rarely or not at all	1	-0.8525334166946722	-1.3142911646688136	-2.069222029910696	0.42254626865725353	0.1441592319814567	-1.0085560724850204	0.9318467231661809	1.01	0	0	12.399	0.277	0.177	0.153	0.53	2.517615824197705	-1.2837377727947985	-1.731605546408308	-1.8773173575897015	-0.6348782724359695
3.1	262	0.307	0	[20, 25)	Male	Secondary	Homemaker	1	Married	16	Vaginal birth	Not at all	0	Daily or most days	1	0.016350359880463284	0.8807956927137136	-0.5579974868359048	0.18249673045791753	-1.5990248816270782	-0.0444801957095591	0.24501629241420045	1.016	0	0	57.367	2.798	0.693	0.078	1.514	4.0494692251077495	1.0289048762432895	-0.3667252797922339	-2.551046452292545	0.41475515501525706
3.5	286	0.0125	0	[20, 25)	Male	Secondary	Homemaker	1	Married	12	Vaginal birth	Not at all	1	Daily or most days	1	0.8984818555775597	-0.9666044176040266	0.830341623280354	0.15385192082722032	-1.2993571683799012	0.01788385770710549	0.6727459638269416	1.015	0	0	20.587	0.432	0.376	0.149	0.235	3.024659808627171	-0.8393296907380268	-0.9781661355922425	-1.903808973036678	-1.448169764837978
3.3	292	-0.7539	0	[25, 35)	Male	Secondary	Homemaker	1	Married	13	Vaginal birth	Not at all	1	Rarely or not at all	1	-0.5476868314665458	2.29468964462158	0.8863735839161173	-0.902952837724313	-1.0533596253466448	-0.40877732678425416	-0.33443503272488667	1.005	0	0	4.491	0.518	0.167	0.134	0.896	1.5020753941056009	-0.657780036722654	-1.7897614665653818	-2.0099154790312257	-0.10981486600720657
3.8	287	0.6926	0	[35, 40)	Male	Primary	Employed	2	Married	10	Vaginal birth	Not at all	3 or more	Rarely or not at all	1	-0.3750279807088946	-0.6450203492768327	0.56451750137295	2.0768808442756415	0.9773377372462685	-1.4291146902683878	-0.3874914975386002	1.02	0	0	12.38	0.466	0.073	0.112	0.452	2.5160822672564502	-0.7635696448564911	-2.617295837833746	-2.1892564076870427	-0.7940730991499059
3.5	288	0.2818	0	[25, 35)	Female	Secondary	Homemaker	1	Married	14	Vaginal birth	Not at all	1	Rarely or not at all	1	-0.6804396952028472	-0.013068462944389514	-0.7837301455420942	-0.03207455023624807	-0.4758924250663453	-0.9894116956557676	-0.15030598802276385	1.012	0	0	9.873	0.163	0.186	0.137	0.188	2.2898037586293123	-1.8140050781753747	-1.6820086052689358	-1.987774353154012	-1.6713133161521878
3	284	-0.863	0	[18, 20]	Female	Secondary	Not employed	1	Never married/single	14	Vaginal birth	Not at all	0	Daily or most days	1	-1.2118414803256297	-0.9929788057192408	0.9367346632864442	1.0434971144487428	0.21127956327273445	-0.6672512429582993	-1.339328612899009	1.026	0	0	76.287	5.439	1.57	0.444	1.246	4.33450254369544	1.6935952204408238	0.45107561936021673	-0.8119307165499123	0.2199384203652614
3.2	273	-0.0964	0	[20, 25)	Male	Secondary	Homemaker	3	Never married/single	15	Vaginal birth	Not at all	0	Daily or most days	1	-1.84500401390311	1.7670014335211888	-0.07741328901073397	1.6199540410397857	0.5092662278590026	0.7892737361869322	-1.0126094422075136	1.004	0	0	6.464	0.216	0.073	0.026	0.184	1.8662483212187944	-1.5324768712979722	-2.617295837833746	-3.649658740960655	-1.6928195213731514
2.9	266	-0.1967	0	[20, 25)	Female	Secondary	Homemaker	3	Married	12	Vaginal birth	Not at all	1	Rarely or not at all	1	-0.4009828387243878	0.912758992069456	0.8994850548291875	-1.0638115952158322	2.1693752742650503	-1.1832912838636662	-1.1677907549213506	1.015	1	0	9.713	0.464	0.713	0.285	0.882	2.2734651944201936	-0.7678707267558817	-0.33827385856784115	-1.2552660987134867	-0.12556322297534575
3.4	284	-0.1489	0	[20, 25)	Male	College/University	Not employed	5	Never married/single	17	Caesarean section	Not at all	1	Some days	2	-0.9481034644606608	-0.5579584287851357	1.0487443471540336	0.6896260825494668	-0.5866944152102391	0.09868529743873569	0.07675341798460907	1.021	0	0	19.668	0.601	0.765	0.302	1.097	2.978992949549693	-0.5091603444469295	-0.2678794451556012	-1.1973282616072674	0.09257918129309317
3.1	290	-1.1853	0	[25, 35)	Male	Secondary	Employed	1	Divorced/separated/widowed	14	Vaginal birth	Not at all	2	Daily or most days	5	-0.6077605006195903	1.5080983578488052	0.869630278282586	0.0851547831120374	-1.3255894209738068	2.9676869336285234	-0.5339770850499196	1.023	0	0	19.362	0.886	1.223	0.29	0.739	2.9633123822978797	-0.1210383283770561	0.20130685670503537	-1.2378743560016174	-0.3024573580339353
3.1	280	-0.4186	0	[25, 35)	Female	Primary	Employed	2	Married	10	Vaginal birth	Not at all	3 or more	Rarely or not at all	1	0.15527598248382196	0.9737040989075909	1.0078933895891242	1.4323918528079158	-1.05197528853982	-1.2128591444867072	-0.5307945963362071	1.015	0	0	4.102	0.318	0.094	0.063	0.755	1.411474659650189	-1.1457038962019601	-2.364460496712133	-2.7646205525906042	-0.28103752973311236
3.8	285	0.773	0	[25, 35)	Male	Secondary	Homemaker	1	Married	12	Vaginal birth	Not at all	2	Some days	1	-0.14515542600878753	-0.15585638458465273	0.7753080816139033	-0.8965954146762722	-1.3664071997360554	0.20766726093883298	-0.5764808392809009	1.015	0	0	135.076	4.672	1.41	0.929	3.736	4.905837582997191	1.5415872455259259	0.34358970439007686	-0.07364654016829848	1.3180155203665962
3.9	266	2.1201	0	[25, 35)	Female	Primary	Homemaker	2	Married	10	Vaginal birth	Not at all	3 or more	Daily or most days	1	-0.06708531696186254	-0.2769199422169794	1.0101136549206329	0.659628623921928	0.49494478918663243	-0.2859702853517689	-0.9352750895552013	1.015	0	0	18.517	0.581	0.215	0.08	0.465	2.918689229055679	-0.5430045221302259	-1.5371172508544744	-2.5257286443082556	-0.7657178733947807
3.5	263	1.1637	0	[18, 20]	Male	Primary	Homemaker	1	Married	10	Vaginal birth	Not at all	1	Rarely or not at all	1	-0.9230417591255671	-0.918515059729508	0.9980978802638485	-0.9425784587266328	1.9535312065326862	-0.5255008172774462	4.249099434506976	1.005	0	0	2.129	0.268	0.252	0.064	0.636	0.7556523859113424	-1.3167682984712803	-1.3783261914707137	-2.7488721956224653	-0.4525567156420149
3.1	275	-0.1759	0	[20, 25)	Female	Secondary	Homemaker	1	Married	14	Vaginal birth	Not at all	1	Rarely or not at all	1	-0.22694418294774085	-0.6601989831877295	1.0153355103103414	-0.23120319835742342	-0.04669751241740215	-1.1888672716314816	-0.4045643214947063	1.011	0	0	8.73	0.189	0.178	0.071	0.35	2.166765369851511	-1.6660082639224947	-1.725971728690052	-2.645075401940822	-1.0498221244986778
2.7	276	-1.529	0	[25, 35)	Male	Secondary	Homemaker	1	Married	14	Vaginal birth	Not at all	0	Daily or most days	3	0.03393160953718227	-0.5027732510920293	0.7566864083602721	1.9017094903356988	0.7743933003675599	0.73809348596290425	-0.2476698144232031	1.015	0	0	2.842	0.366	0.692	0.099	0.293	1.044508029674909	-1.0051219455807707	-0.36816932336446756	-2.312635428847547	-1.2275826699650698
3.5	282	0.191	0	[25, 35)	Male	Primary	Homemaker	3	Married	10	Vaginal birth	Not at all	2	Rarely or not at all	1	0.39458663753908996	1.0842178364302657	0.5196814944565131	-1.0156727223576547	-0.9919233310628601	-0.2328915063812778	-0.43012482558849985	1.005	0	0	3.195	0.191	0.212	0.071	0.161	1.161587087829498	-1.6554818509355071	-1.5511690043101247	-2.645075401940822	-1.8263509139976741
3.5	263	1.4389	0	[35, 40)	Female	Secondary	Homemaker	2	Married	13	Vaginal birth	Not at all	3 or more	Rarely or not at all	1	2.005126999042716	-0.5925776645884642	0.611248800558842	0.18893579283112943	1.8359688506079899	-0.9062204157499478	-0.24557678727423873	1.025	0	0	35.044	0.151	0.052	0.055	0.294	3.5566044148041174	-1.8904754421672127	-2.9565115604007097	-2.900422093749666	-1.2241755116434554
3.2	269	0.3966	0	[25, 35)	Female	Secondary	Homemaker	1	Married	11	Vaginal birth	Not at all	1	Daily or most days	1	0.6062868777318676	-0.6641118881309582	0.6399100613847569	1.9698278524762627	0.5167472046810886	-0.5611028349366797	-0.6090097251682628	1.019	0	0	55.076	0.116	0.112	0.129	0.835	4.008714049582126	-2.1541650878757723	-2.1892564076870427	-2.047942874620465	-0.18032355413128162
3.1	266	0.0607	0	[25, 35)	Male	Primary	Employed	2	Married	10	Vaginal birth	Not at all	3 or more	Daily or most days	1	0.29706994852737506	1.8813512523270675	-0.42279642751044677	1.3263728770794463	-1.5123870356689049	-0.5038496398649487	-0.8550560090265462	1.008	0	0	20.427	2.005	0.934	0.976	1.687	3.016857555168939	0.6956440607585325	-0.06827884075329438	-0.024292692569044587	0.5229518035638313
3.5	303	NA	0	[25, 35)	Male	Primary	Employed	1	Married	9	Vaginal birth	Not at all	3 or more	Daily or most days	1	0.14512285827977084	-1.3140269776485027	0.7443390007837979	2.4034230098749156	-0.40673729585076907	0.2715867001253631	-0.47593166620268035	1.009	0	0	15.766	0.327	0.199	0.089	0.274	2.7578557226377165	-1.1177951080848836	-1.6144504542576446	-2.419118909249997	-1.2946271725940668
3.6	276	0.7109	0	[25, 35)	Male	Secondary	Employed	2	Married	13	Vaginal birth	Not at all	3 or more	Some days	1	-0.7912693872560461	0.047874460583447076	-1.5856055942258955	-1.1558395855289472	0.49195324956362435	0.2971147668067357	-1.2032927197951655	1.018	0	0	14.62	0.911	0.861	0.553	1.022	2.6823904543216326	-0.0932123817221787	-0.14966077455440627	-0.5923972774598022	0.02176149178151271
3.5	280	0.2839	0	[20, 25)	Male	Secondary	Homemaker	2	Married	14	Vaginal birth	Not at all	1	Some days	1	-0.15177933794438306	-1.2067706436728067	-1.0822417461137135	1.2469946314891136	-0.04288612821348299	-0.940217301343591	-0.5152255207889218	1.02	0	0	23.45	1.473	0.983	0.665	0.844	3.1548704948922883	0.3873011374804933	-0.017146158834970514	-0.4079682383262829	-0.16960278438617998
3.3	285	-0.1067	0	[25, 35)	Female	Primary	Employed	1	Married	10	Vaginal birth	Not at all	2	Daily or most days	2	-0.3884747770190496	1.557983737718293	-1.38689292752029	-0.3552363790545525	-0.5380323033547239	-0.23548185351226308	-0.31563549548030095	1.02	0	0	41.349	1.956	2.255	0.448	2.514	3.7220482373804114	0.6709015716126255	0.8131499729546416	-0.8029620465671519	0.9218751101680556
2.2	256	-1.5294	1	[20, 25)	Male	Secondary	Employed	1	Married	13	Vaginal birth	Not at all	1	Daily or most days	1	0.9929183137838098	-0.27789858300762843	0.7217732193805554	1.810026042448026	1.3085766206939964	-0.2161309026909683	-0.6463698707075869	1.01	0	0	10.865	0.976	0.254	0.159	0.976	2.385546613708393	-0.024292692569044587	-1.3704210119636004	-1.8388510767619055	-0.024292692569044587
3.5	266	1.2708	0	[18, 20]	Female	College/University	Not employed	7	Never married/single	15	Caesarean section	Not at all	0	Some days	3	0.33493028793514673	-0.8514290031423251	-1.0177511025601864	1.2218521787006509	0.655539358579816	0.683808544623319	-0.4548462059896344	1.022	0	0	49.347	1.252	0.369	0.222	0.335	3.898876973758131	0.22474227267790678	-0.9969586349416099	-1.5050778971098575	-1.0936247471570706
3.4	285	-0.1945	0	[25, 35)	Male	Primary	Employed	2	Married	10	Vaginal birth	Not at all	3 or more	Some days	1	0.25308008702352697	0.9763998846926599	-0.5143614066224448	-0.9751868350413435	0.35632256809559726	0.0886950041786777	-0.36542042231550076	1.007	0	0	15.02	0.365	0.095	0.105	0.124	2.7093826463359885	-1.0078579253996456	-2.353878387381596	-2.2537949288246137	-2.0874737133771
2.5	280	-2.0014	0	[25, 35)	Female	Secondary	Employed	4	Married	14	Caesarean section	Not at all	2	Rarely or not at all	2	0.26318239974997254	0.8476169866885367	0.4015135296202841	2.2489436544779653	1.4766822124648753	-0.3230138286009212	-0.5772056780786234	1.014	0	0	8.671	0.29	0.217	0.107	0.53	2.1599841243950233	-1.2378743560016174	-1.5278579254416775	-2.234926444520231	-0.6348782724359695
3.8	271	1.3955	0	[35, 40)	Male	College/University	Homemaker	2	Married	15	Vaginal birth	Not at all	3 or more	Daily or most days	2	-1.6668014556358517	0.12399596227451452	0.7119993209490922	1.802970942350806	1.116761410607851	0.0924858603021978	-0.016291422117624348	1.01	0	0	2.764	0.366	0.251	0.143	0.961	1.0166789059054233	-1.0051219455807707	-1.3823023398503531	-1.9449106487222299	-0.0397808700118446
3.3	273	0.4313	0	[20, 25)	Female	Secondary	Homemaker	2	Married	12	Vaginal birth	Not at all	1	Some days	1	-1.4142182316578162	-1.2072182680567718	0.5668206674998506	1.8606259397087952	0.07560422356359749	-0.4355913198828926	-0.536440641063689	1.025	0	0	20.264	0.459	0.255	0.405	1.878	3.008845912699374	-0.7787050689215919	-1.3664917338237108	-0.9038682118755978	0.6302073807860711
3.4	294	-0.1632	0	[20, 25)	Female	Secondary	Homemaker	1	Married	12	Vaginal birth	Not at all	1	Rarely or not at all	1	-0.7612364134932186	-0.32617316663444296	0.8632902772027837	2.987383802162413	-0.3594217647199253	-1.0814854926421913	1.645899467872058	1.02	0	0	18.915	0.514	0.232	0.101	0.153	2.9399552580849924	-0.6655320135269719	-1.4610179073158271	-2.2926347621408776	-1.8773173575897015
3	272	-0.5493	0	[18, 20]	Male	Secondary	Not employed	1	Never married/single	14	Vaginal birth	Not at all	0	Some days	1	0.7586252162099862	1.335494539525953	-0.29778393489132293	-0.7274985319571401	-0.8342805648623303	-0.6986076110271793	2.887153812833293	1.017	0	0	7.053	0.296	0.218	0.09	0.089	1.953453058226042	-1.2173958246580767	-1.523260216193048	-2.4079456086518722	-2.419118909249997
3.8	267	1.8673	0	[25, 35)	Female	Secondary	Homemaker	2	Married	14	Vaginal birth	Not at all	2	Rarely or not at all	1	-0.8016301882795076	-0.24289007694263165	0.8109100791474511	-0.07576126128078273	1.3860426920961875	-0.7774344436220864	-0.9758532404197848	1.005	0	0	1.47	0.023	0.031	0.02	0.081	0.3852624007906449	-3.7722610630529876	-3.473768074496991	-3.912023005428146	-2.513306124309698
2.8	268	-0.5922	0	[18, 20]	Female	Secondary	Homemaker	1	Never married/single	14	Vaginal birth	Not at all	0	Rarely or not at all	1	1.0003338673881212	-0.5963996233003381	0.871989997552513	-1.6708913577646065	1.6282749945847328	-0.47568865118476844	-1.2639466187662347	1.025	0	0	17.556	0.435	0.388	0.171	0.303	2.8653957718259875	-0.8324092478934529	-0.9467499393588635	-1.7660917224794772	-1.194022473472768
2.4	266	-1.5614	0	[25, 35)	Female	College/University	Employed	1	Married	15	Caesarean section	Not at all	1	Some days	1	1.0809444858843502	0.7638755228651211	0.8506676719401975	1.6565311008274308	0.6996828069219072	-1.3361626158093614	0.23038160479055902	1.015	0	0	16.089	1.191	0.609	0.203	0.907	2.778135808668898	0.1747932903731631	-0.49593701127224005	-1.5945492999403497	-0.09761282886700041
3.4	266	1.0422	0	[25, 35)	Female	Pre-Primary	Employed	1	Divorced/separated/widowed	2	Vaginal birth	Not at all	2	Daily or most days	1	1.4032559860371459	-2.3383702770821237	0.7816404520139935	4.009201563296479	-0.7230074108440564	0.3554672000395977	2.0640119861496706	1.025	0	0	19.78	0.456	0.102	0.197	0.684	2.984671326194566	-0.7852624694677509	-2.282782465697866	-1.6245515502441485	-0.3797973613595865
3.5	280	0.2839	0	[35, 40)	Male	Primary	Employed	2	Married	10	Caesarean section	Not at all	2	Rarely or not at all	2	-1.191050760927061	0.5526749332131121	0.7606351066061483	2.8608470875110816	1.5294155196929085	0.32937756692855275	0.21357401295969314	1.01	0	0	6.224	0.121	0.041	0.03	0.008	1.8284127868760904	-2.111964733385396	-3.1941832122778293	-3.506557897319982	-4.8283137373023015
2.9	287	-1.2478	0	[25, 35)	Female	Secondary	Homemaker	3	Married	14	Vaginal birth	Not at all	3 or more	Rarely or not at all	2	-1.5262009331998518	-0.8512168122687532	-0.17078979171788825	-0.8055758520439976	0.11887904322219318	0.0067902270963747235	-0.3246495319221059	1.015	0	0	5.364	0.37	0.102	0.055	0.214	1.679709965419432	-0.9942522733438669	-2.282782465697866	-2.900422093749666	-1.5417792639602856
3.5	291	-0.1969	0	[20, 25)	Male	College/University	Homemaker	2	Married	15	Caesarean section	Not at all	0	Rarely or not at all	1	0.417839313683281	-0.8418368851000413	0.5700922884181289	2.56637739011212	1.5241881700601436	0.1616012340577954	-0.6391411601507528	1.025	0	0	0.999	0.713	0.86	0.291	0.582	-0.0010005003335835344	-0.33827385856784115	-0.15082288973458366	-1.2344320118106447	-0.5412848312506993
4.1	280	1.6302	0	[25, 35)	Male	Primary	Employed	2	Divorced/separated/widowed	8	Vaginal birth	Not at all	3 or more	Daily or most days	4	0.8198268365824726	-0.13707951358256454	0.8890543610144326	2.411167212530481	0.02411551358434141	1.8495708472871968	-0.5762059934447048	1.005	0	0	50.662	0.213	0.126	0.041	0.27	3.9251761226730584	-1.546463113272712	-2.071473372030659	-3.1941832122778293	-1.3093333199837622
3.5	266	1.2708	0	[25, 35)	Female	Secondary	Homemaker	1	Married	13	Vaginal birth	Not at all	2	Some days	1	1.5344637122580926	0.10246446714096191	0.9021510140100943	0.8030201078792295	1.3257717157727054	-0.9460882491484708	0.1144071599621507	1.01	0	0	12.411	0.133	0.188	0.06	0.319	2.5185831761473843	-2.017406150760383	-1.6713133161521878	-2.8134107167600364	-1.1425641761972924
3	273	-0.6067	0	[18, 20]	Male	Secondary	Homemaker	3	Married	14	Vaginal birth	Not at all	0	Rarely or not at all	1	-0.6498224352295268	1.6699791319639719	0.3663921676423841	-1.1453061534866087	-0.45809437007212783	-0.7828654551197303	0.9188365626719589	1.02	0	0	9.459	0.461	0.162	0.118	0.882	2.2469666692310333	-0.7743572359854884	-1.820158943749753	-2.137070654516472	-0.12556322297534575
3.9	273	1.7902	0	[25, 35)	Female	College/University	Employed	3	Married	17	Caesarean section	Not at all	2	Rarely or not at all	1	-0.3528527678347172	1.1573528197788678	-0.9933862616264252	-0.3845044690170092	-0.12144141210176156	-2.1723781259551602	-0.9528441902435456	1.01	0	0	3.913	0.314	0.332	0.063	0.312	1.3643043432282753	-1.1583622930738837	-1.1026203100656484	-2.7646205525906042	-1.1647520911726548
4.3	282	2.2336	0	[25, 35)	Female	Primary	Homemaker	1	Married	10	Vaginal birth	Not at all	2	Daily or most days	1	-0.2620587789283378	1.2887659764965786	-0.5148219874895156	0.7014361433499767	-1.500598527451918	-0.4479280332433025	-0.5881889314601711	1.02	0	0	10.515	0.319	0.695	0.178	0.831	2.3528028091546633	-1.1425641761972924	-0.363843433417345	-1.725971728690052	-0.18512548412668892
2.4	247	-0.1155	1	[18, 20]	Female	Secondary	Not employed	2	Never married/single	13	Vaginal birth	Not at all	0	Some days	1	-1.4113598000306082	0.04412849851156614	-1.420928289864211	-0.1359212704981326	0.7830917513654091	0.08634603307350973	-0.8054233696321945	1.011	0	0	26.336	0.712	0.62	0.348	0.609	3.270936824494659	-0.3396773675701613	-0.4780358009429998	-1.0555527992076628	-0.49593701127224005
3.1	275	-0.1759	0	[18, 20]	Female	Secondary	Homemaker	1	Married	14	Vaginal birth	Not at all	0	Rarely or not at all	1	-0.1008389289887625	1.530049614463325	0.5474118390882741	-0.7922953842679107	0.12589912424423577	-0.6135173677449071	-0.19722019446612107	1.01	0	0	2.296	0.199	0.058	0.054	2.825	0.8311684784573199	-1.6144504542576446	-2.8473122684357177	-2.9187712324178627	1.0385083645984043
3	280	-0.9827	0	[25, 35)	Male	Secondary	Homemaker	4	Married	14	Vaginal birth	Not at all	3 or more	Some days	3	-0.02975274376040335	-0.21696262153296758	0.8024627544759132	0.9250019287869375	2.554047303358286	1.0684478580136982	0.25298963075834824	1.003	0	0	4.284	0.105	0.057	0.044	0.139	1.4548871525855023	-2.2537949288246137	-2.864704011147587	-3.123565645063876	-1.973281345851445
3.8	290	0.5764	0	[18, 20]	Male	College/University	Homemaker	1	Married	15	Vaginal birth	Not at all	0	Rarely or not at all	1	-0.9349273209530349	0.20047328032554954	0.5888310743024023	0.5904780947603819	2.6221375712420407	-1.4487872426653237	-0.94673998218883	1.015	0	0	28.922	0.304	0.179	0.714	0.194	3.3646025511926005	-1.1907275775759154	-1.7203694731413821	-0.33687231664255274	-1.6398971199188088
3.2	282	-0.5668	0	[25, 35)	Male	Secondary	Employed	1	Never married/single	14	Caesarean section	Not at all	1	Rarely or not at all	1	-0.7828781991945455	0.26684252061294755	0.6951303682277556	-0.12220786092131457	2.2637409264671824	-1.0466904399882992	-0.8639583416141712	1.008	0	0	9.222	0.157	0.09	0.086	0.289	2.221591933784514	-1.851509473633829	-2.4079456086518722	-2.4534079827286295	-1.241328590869705
3.9	266	1.8403	0	[25, 35)	Male	Secondary	Employed	2	Married	14	Vaginal birth	Not at all	3 or more	Rarely or not at all	1	-0.40956749144259325	1.0170730248944186	-1.4239491561089745	-1.3160487635798515	1.2851668636993159	-0.937529429155655	-1.0317485632063925	1.013	0	0	14.302	0.551	0.241	0.283	0.908	2.660399387626204	-0.5960204698292225	-1.422958345491482	-1.2623083813388996	-0.09651090038084373
2.8	256	0.2172	1	[25, 35)	Female	Secondary	Homemaker	1	Married	14	Vaginal birth	Not at all	0	Rarely or not at all	2	-0.9031033028936134	0.6895379635168952	-0.08188905461000012	-0.20749180959741706	2.002992521601973	-0.03839411236485218	-1.0423685585851037	1.012	0	0	14.835	0.7	0.297	0.1	0.292	2.6969892537427853	-0.35667494393873245	-1.2140231401794375	-2.3025850929940455	-1.2310014767138553
3.5	270	1.0586	0	[20, 25)	Female	Secondary	Homemaker	1	Married	14	Vaginal birth	Not at all	1	Daily or most days	1	-0.29756815262121805	1.4985504439998432	-0.7330417683983388	0.054266823483014065	-1.4682632074000213	-0.2917671807492499	-0.5443144723878708	1.012	0	0	17.932	0.501	0.224	0.307	0.715	2.886586826293193	-0.6911491778972723	-1.4961092271270973	-1.18090753139494	-0.33547273628812946
3	287	-0.9817	0	[20, 25)	Female	Primary	Employed	2	Never married/single	10	Vaginal birth	Not at all	2	Some days	2	-0.7796434298346586	1.089557176947373	-0.5410061327518413	1.391584524702168	-0.7206992329216914	0.1901429273087255	-0.2688383352652009	1.005	0	0	0.469	0.047	0.041	0.054	0.124	-0.7571525105358577	-3.0576076772720784	-3.1941832122778293	-2.9187712324178627	-2.0874737133771
3.6	282	0.7447	0	[25, 35)	Female	College/University	Employed	1	Never married/single	16	Vaginal birth	Not at all	1	Daily or most days	1	-0.3442073074842497	1.1045379635870582	-1.0291549452542883	0.7472949630454094	-0.5764896347118244	-0.7900342376035251	-0.49874381378213434	1.022	0	0	43.181	1.111	0.422	0.304	0.436	3.7654005836883457	0.10526051065749294	-0.8627499649461253	-1.1907275775759154	-0.8301130356331027
3	280	-0.6881	0	[25, 35)	Female	Secondary	Homemaker	1	Married	13	Caesarean section	Not at all	2	Daily or most days	1	0.47454423571964505	0.15740114351263038	0.6639662674471626	2.8837950367248752	-0.11562480414116504	-0.9107803190456495	-0.565830848932815	1.013	0	0	47.187	0.819	0.748	0.7	0.375	3.854118430926615	-0.1996711951290677	-0.2903523010076598	-0.35667494393873245	-0.9808292530117262
3.7	291	0.2995	0	[25, 35)	Male	None (Never went to school)	Employed	2	Married	0	Vaginal birth	Not at all	3 or more	Rarely or not at all	2	-0.11370776534014838	1.7952829872402867	-1.3850214255511915	1.921262207824235	0.09596583976438777	0.07320733614078001	1.4243281527673533	1.026	1	0	29.85	1.084	0.849	0.518	0.989	3.396184839838611	0.08065790301745454	-0.16369609267078977	-0.657780036722654	-0.011060947359424948
3.5	259	1.3904	0	[35, 40)	Male	Primary	Employed	1	Never married/single	10	Caesarean section	Not at all	3 or more	Rarely or not at all	1	-0.3330445866467215	0.32647636086408405	-1.5199115794090772	2.2903704201683412	1.687982017371497	-1.8448674722957683	-1.2062971531308053	1.01	0	0	18.173	0.462	0.435	0.231	0.604	2.899936976099124	-0.7721903879003982	-0.8324092478934529	-1.4653375684603434	-0.5041810810473222
3.21	280	-0.1284	0	[35, 40)	Female	Primary	Homemaker	2	Married	8	Vaginal birth	Not at all	3 or more	Rarely or not at all	2	0.05733105775161878	1.2710278193748963	0.04467515053659205	-0.2346817443690439	0.4070383503578672	0.5710209217949709	1.1480715358275781	1.01	0	0	16.19	0.959	0.576	0.337	0.607	2.784393767689544	-0.04186420409869887	-0.5516476182862459	-1.0876723486297752	-0.4992264879226388
2.5	284	-2.1527	0	[18, 20]	Female	Primary	Homemaker	4	Never married/single	10	Vaginal birth	Not at all	0	Some days	1	-0.44660148752634266	1.2430754462926732	-0.5634321771787938	-0.23634494753201699	-0.22874373633036718	-0.31858795677852597	-0.12981511233832832	1.011	0	0	4.405	0.644	0.185	0.15	0.332	1.482740259388143	-0.4400565528777834	-1.6873994539038122	-1.8971199848858813	-1.1026203100656484
3	273	-0.6067	0	[35, 40)	Male	Primary	Employed	2	Divorced/separated/widowed	10	Vaginal birth	Not at all	2	Daily or most days	1	1.4788119533227178	0.07901444594072755	0.425668068850782	2.4901357014236347	1.2850761987506665	-0.5738846588639502	-0.6600834104444473	1.018	0	0	48.329	0.852	0.416	0.229	0.499	3.8780317945607856	-0.16016875215282134	-0.8770700187208739	-1.4740332754278973	-0.6951491832306184
3.9	291	0.7728	0	[25, 35)	Male	Primary	Homemaker	1	Married	10	Vaginal birth	Not at all	3 or more	Some days	1	1.6871911277229035	2.1601055058297955	-0.7118354945999881	-0.010557582667212684	-0.7620383824688413	-1.2834017525641532	-0.4176379097249078	1.01	0	0	12.161	0.576	0.179	0.141	0.84	2.4982341099988625	-0.5516476182862459	-1.7203694731413821	-1.9589953886039688	-0.1743533871447778
3	273	-0.3365	0	[25, 35)	Female	Primary	Homemaker	1	Married	10	Vaginal birth	Not at all	2	Some days	3	-0.30645943366039285	0.6133502646282702	-0.2871346983099534	0.5979473673147411	1.442708224016928	0.4946743288310497	-1.2622133315925606	1.011	1	1	14.406	0.461	0.236	0.273	2.257	2.667644786467171	-0.7743572359854884	-1.443923473956527	-1.2982834837971773	0.8140364978353987
2	238	-0.553	1	[25, 35)	Male	Secondary	Homemaker	2	Married	15	Vaginal birth	Not at all	2	Some days	3	-0.861392942472726	0.513859200596452	1.007973433859923	1.8744402792054262	-0.09880325402325166	0.35795374729005486	-0.3652081107425645	1.011	0	0	10.825	0.377	0.246	0.086	0.395	2.3818582738885534	-0.9755100915341263	-1.4024237430497744	-2.4534079827286295	-0.9288695140810151
3.1	273	-0.0722	0	[35, 40)	Female	Secondary	Homemaker	2	Married	14	Caesarean section	Not at all	3 or more	Rarely or not at all	2	-0.39286732574623584	1.0082456908581003	-0.32820073314404546	0.5132977827258597	-0.9062902583348434	-0.41709960605558	-0.3184611534373853	1.02	0	0	3.236	0.236	0.106	0.04	0.317	1.1743379991962453	-1.443923473956527	-2.24431618487007	-3.2188758248682006	-1.1488535051048565
3.3	273	0.4313	0	[20, 25)	Female	Secondary	Homemaker	1	Married	14	Vaginal birth	Not at all	0	Rarely or not at all	1	1.4292155545428162	-1.2679895938163293	0.4267330207183463	1.4327795995532353	1.4579589957242902	-0.7647837253090441	-0.22345064942345355	1.012	0	0	18.325	0.572	0.548	0.522	0.425	2.908266247772715	-0.5586162876023393	-0.6014799920341214	-0.6500876910994983	-0.8556661100577202
2.8	298	-1.8357	0	[20, 25)	Female	Secondary	Not employed	2	Never married/single	14	Caesarean section	Not at all	0	Rarely or not at all	1	0.31519990287190014	1.190149192620862	-1.0282793507617178	-0.13213782972819457	-0.45437077649379454	-1.0022228588018935	-0.28928444624462096	1.002	0	0	1.276	0.025	0.007	0.006	0.09	0.24373018492259815	-3.6888794541139363	-4.961845129926823	-5.115995809754082	-2.4079456086518722
3.2	288	-0.8444	0	[18, 20]	Male	Secondary	Not employed	1	Never married/single	14	Vaginal birth	Not at all	0	Daily or most days	1	-0.04089063158168015	-0.820033334349757	-1.0487600441613878	2.4274955099984274	-0.26464159749547234	-0.88038894969698	-0.7688459270816266	1.015	0	0	43.799	0.763	0.921	0.353	0.358	3.77961098607154	-0.27049724769768	-0.08229524272683016	-1.0412872220488403	-1.0272222925814367
2.6	282	-1.832	0	[20, 25)	Female	Secondary	Homemaker	1	Married	14	Vaginal birth	Not at all	1	Rarely or not at all	1	0.5261495461264301	0.8650756252782914	-0.14117064335895496	-0.5202501532647226	-0.7927577582799976	-0.3931969646242146	1.1447210188539176	1.015	0	0	13.598	0.465	0.463	0.18	0.511	2.609922723104268	-0.7657178733947807	-0.770028224895903	-1.7147984280919266	-0.6713856887784326
3.4	261	1.3327	0	[25, 35)	Female	Secondary	Employed	1	Married	16	Vaginal birth	Not at all	1	Some days	3	-1.6181824905665911	0.8196434864077291	0.030048907917583908	-0.6364248223062857	0.8939996058551531	1.593290126375211	1.2179443846498865	1.01	0	0	9.674	0.239	0.13	0.065	0.308	2.2694418744007914	-1.4312917270506265	-2.0402208285265546	-2.7333680090865	-1.1776554960085626
3.2	282	-0.5668	0	[35, 40)	Male	College/University	Homemaker	2	Married	18	Vaginal birth	Not at all	3 or more	Rarely or not at all	1	0.00480480441125028	-0.12041714744685	-0.6618590750465102	-0.12704339349087357	0.07231442566142739	-1.064462910336718	-1.0339758726364872	1.011	0	0	9.721	0.138	0.118	0.049	0.104	2.274288493838932	-1.9805015938249322	-2.137070654516472	-3.0159349808715104	-2.2633643798407643
3.2	280	-0.4674	0	[18, 20]	Male	Primary	Homemaker	1	Married	10	Vaginal birth	Not at all	1	Rarely or not at all	1	0.69446137365465	1.0625077800503018	0.5178018177248588	-0.6377108116228534	-0.7886936853781017	-0.4072493115106095	0.360985428886638	1.015	0	0	7.019	0.478	0.161	0.064	0.151	1.9486207577482844	-0.7381445464906811	-1.8263509139976741	-2.7488721956224653	-1.8904754421672127
4.4	280	2.2164	0	[25, 35)	Male	Secondary	Homemaker	2	Married	14	Caesarean section	Not at all	3 or more	Some days	2	1.3746478679559917	1.5945227715550752	-0.901062749410179	0.6059658452831524	-1.0289332521928598	-0.10910968077270074	2.7397030448565927	1.02	0	0	35.946	0.884	0.287	0.186	0.528	3.582017812329843	-0.1232982163444936	-1.248273063222516	-1.6820086052689358	-0.6386589952758756
4.5	287	2.4479	0	[35, 40)	Female	Primary	Employed	1	Married	10	Vaginal birth	Not at all	3 or more	Daily or most days	1	0.9993718481705031	-0.8023080421562963	0.6646634147977746	2.5902643779534436	-0.44095502815619475	-0.27760430854917706	-0.5649835761876377	1.012	0	0	11.341	0.545	0.18	0.094	0.321	2.428424477833193	-0.6069694843188929	-1.7147984280919266	-2.364460496712133	-1.1363141558521213
4	291	1.001	0	[25, 35)	Male	Primary	Employed	3	Married	10	Vaginal birth	Not at all	3 or more	Some days	2	-1.11635365741783	1.764085329907372	-1.540909541995407	1.5446040144109956	-0.18460993539604556	-0.5801191087532946	1.758794294984972	1.028	0	0	2.698	0.19	0.167	0.031	0.157	0.9925107577855641	-1.6607312068216509	-1.7897614665653818	-3.473768074496991	-1.851509473633829
3.4	266	1.0422	0	[25, 35)	Female	Secondary	Employed	3	Married	14	Vaginal birth	Not at all	2	Rarely or not at all	1	0.5200457673750797	1.8592870181858328	0.4941698174805119	-0.5263102998641792	-1.1690137660504696	-0.2845145695765217	0.42040009856650173	1.025	0	0	24.4	0.819	0.834	0.239	0.844	3.1945831322991562	-0.1996711951290677	-0.18152187662339034	-1.4312917270506265	-0.16960278438617998
3.5	264	1.108	0	[35, 40)	Male	Secondary	Employed	1	Never married/single	14	Vaginal birth	Not at all	3 or more	Daily or most days	2	0.24618127286286323	1.6329007971494325	-0.5575531891131081	-0.8327998652064627	0.07787731188898167	-0.06975344461076875	-0.031766318662946554	1.027	0	0	33.985	3.785	1.231	0.909	1.533	3.5259192507986015	1.3310458868894122	0.20782684720231653	-0.09541018480465818	0.42722659988967704
3.6	285	0.6295	0	[25, 35)	Female	College/University	Homemaker	2	Married	16	Vaginal birth	Not at all	1	Rarely or not at all	1	-0.08024552539446808	0.8699399241051913	-1.6058262355024686	-0.5974292847423166	-0.5501651962690429	-0.28166792901814564	-0.29827185534367195	1.004	0	0	4.132	0.172	0.202	0.04	0.19	1.4187615512573921	-1.760260802168684	-1.5994875815809322	-3.2188758248682006	-1.6607312068216509
3.7	289	0.7237	0	[35, 40)	Female	Secondary	Employed	2	Married	14	NA	Not at all	2	Some days	2	1.3857721369821998	-0.7618791246049641	0.35516486313570506	2.312523146572924	1.133360244750026	-0.05187616093540482	1.4940528235298112	1.007	0	0	6.462	0.23	0.123	0.072	0.43	1.8659388674023065	-1.4696759700589417	-2.0955709236097197	-2.631089159966082	-0.843970070294529
3.6	280	0.5227	0	[25, 35)	Male	Secondary	Homemaker	1	Married	13	Caesarean section	Not at all	0	Rarely or not at all	1	-0.8748056077796984	1.2736419097453258	-0.5077452263100088	-0.4159674452605925	0.4381319554510513	-0.16107928857465692	-0.13254039728149491	1.009	0	0	6.085	0.165	0.065	0.04	0.257	1.8058267264394905	-1.8018098050815563	-2.7333680090865	-3.2188758248682006	-1.3586791940869172
2.1	252	-1.3941	1	[25, 35)	Female	Secondary	Employed	2	Married	14	Vaginal birth	Not at all	2	Daily or most days	5	0.6381775176935726	0.490917548690308	0.8858108111489106	2.453718756059304	1.04119707016767	2.7810025331771833	-0.5492028901907717	1.005	0	0	3.412	0.126	0.138	0.062	0.215	1.2272986296294326	-2.071473372030659	-1.9805015938249322	-2.7806208939370456	-1.5371172508544744
3.2	284	-0.3271	0	[35, 40)	Female	Primary	Homemaker	2	Married	11	Vaginal birth	Not at all	3 or more	Daily or most days	1	-0.881677969587023	2.051614235139568	0.022378791702177353	1.4685816066994468	-0.4660884105833079	0.3402297445061549	-0.5641532668626833	1.016	0	0	14.274	0.886	0.517	0.258	0.936	2.6584397005488754	-0.1210383283770561	-0.6597124044737079	-1.3547956940605197	-0.06613980250454495
3.3	267	0.7509	0	[25, 35)	Female	Primary	Homemaker	3	Married	10	Vaginal birth	Not at all	3 or more	Daily or most days	2	-0.1479928023404611	-1.1990070255363998	-0.43757451268645303	1.344587112631269	0.06485492540839509	-0.7403458229770927	-0.4844507246907894	1.011	0	0	28.667	0.16	0.079	0.018	0.282	3.3557466354247714	-1.8325814637483102	-2.5383074265151158	-4.017383521085972	-1.2658482080440236
3.6	274	0.8082	0	[25, 35)	Male	Secondary	Employed	2	Married	13	Caesarean section	Not at all	2	Some days	2	0.4527367584211699	1.516522353473537	-0.30612427391131036	1.7407510074349557	0.2087839297209114	0.2934464345573676	-0.49801582558736185	1.021	0	0	16.049	0.276	0.186	0.162	0.176	2.775646542339019	-1.287354413264987	-1.6820086052689358	-1.820158943749753	-1.7372712839439852
3.6	289	0.4885	0	[25, 35)	Female	College/University	Employed	2	Married	15	Vaginal birth	Not at all	2	Some days	1	-1.5464868249264574	1.1490365692564732	0.7274892541878297	1.9472178340507589	2.141164993162773	-0.9802115426651907	0.6591333131918771	1.02	1	1	10.366	0.084	0.086	0.081	0.165	2.338531219767515	-2.4769384801388235	-2.4534079827286295	-2.513306124309698	-1.8018098050815563
3.9	252	2.5348	1	[25, 35)	Male	Secondary	Employed	1	Married	14	Vaginal birth	Not at all	2	Some days	1	-0.5456674721681485	1.5924951657290265	0.5552824298202851	-1.8317936241893884	0.5900945723888278	-0.17783044052572677	0.38543741298419465	1.016	1	1	105.069	1.365	0.803	0.344	0.965	4.654617277190845	0.31115442863692305	-0.21940056503537533	-1.0671136216087387	-0.03562717764315116
3.5	280	0.2839	0	[25, 35)	Male	Secondary	Homemaker	1	Married	12	Vaginal birth	Not at all	2	Daily or most days	1	0.9554928920195513	-0.17502453128631196	0.7135087835069747	2.8259117580509456	0.025324580660206843	-0.512248137055175	-0.6425530818226567	1.01	0	0	10.848	0.407	0.306	0.16	0.495	2.3839807311980397	-0.8989420935395421	-1.1841701770297564	-1.8325814637483102	-0.7031975164134467
3.1	269	0.1461	0	[25, 35)	Female	College/University	Not employed	1	Married	18	Vaginal birth	Not at all	1	Some days	1	-0.4742881792154936	1.3501792098543492	-0.1780155725643301	-1.5983140309357817	0.29462878492584743	-0.4540774608552304	0.42994816233954025	1.012	0	0	15.528	0.18	0.183	0.229	0.298	2.742644845866709	-1.7147984280919266	-1.6982691261407161	-1.4740332754278973	-1.2106617924767327
2.9	295	-1.5065	0	[25, 35)	Female	College/University	Homemaker	2	Married	15	Vaginal birth	Not at all	2	Rarely or not at all	1	-0.19832944083638832	0.6919295998651525	-0.7860007405170055	-1.0096605649637715	-0.048019464326291866	-0.674400807376681	1.0918342951372957	1.005	0	0	3.187	0.101	0.081	0.055	0.122	1.1590800354351993	-2.2926347621408776	-2.513306124309698	-2.900422093749666	-2.1037342342488805
4.3	285	1.849	0	[20, 25)	Male	Secondary	Homemaker	1	Married	14	Vaginal birth	Not at all	0	Daily or most days	1	0.6721553019683082	-0.23809418589813575	0.9289167935361002	0.7052379238516095	-0.22478069684329605	-1.1736632537456366	-0.40099872435808387	1.011	0	0	21.039	1.237	0.523	0.726	0.557	3.046377858222883	0.21268909341035092	-0.6481738149172142	-0.320205264157341	-0.5851900390548529
3.2	266	0.3032	0	[20, 25)	Male	Secondary	Homemaker	1	Married	14	Vaginal birth	Not at all	1	Daily or most days	1	0.22843835106784655	0.7630916780139515	-1.193056162756801	1.304032572239798	-1.2741118370033153	0.3863638959079157	-0.576857657868989	1.015	0	0	17.14	0.147	0.108	0.166	0.726	2.8414149131696336	-1.9173226922034008	-2.2256240518579173	-1.7957674906255938	-0.320205264157341
3	284	-0.863	0	[25, 35)	Female	Primary	Employed	1	Married	12	Caesarean section	Not at all	1	Daily or most days	1	0.04791543148517152	-0.7695304565161345	1.1448708309711118	1.0355222635134702	-0.15890081882726936	-0.7909074996712031	0.7387653034142103	1.003	0	0	6.751	0.087	0.144	0.047	0.203	1.9096906420597335	-2.4418471603275536	-1.9379419794061366	-3.0576076772720784	-1.5945492999403497
2.6	295	-2.2438	0	[18, 20]	Female	Secondary	Not employed	2	Never married/single	14	Vaginal birth	Not at all	0	Some days	3	0.06264488077500394	-0.3243928576934822	-1.008658899937107	-0.46274500728192214	-0.29380038814396797	1.6271383694612291	2.8108834558259583	1.012	0	0	31.41	0.009	0.069	0.208	0.613	3.447126313550555	-4.710530701645918	-2.6736487743848776	-1.5702171992808192	-0.48939034304592566
3.9	266	1.8403	0	[25, 35)	Male	Secondary	Employed	1	Married	14	Vaginal birth	Not at all	1	Some days	1	1.9419794252032792	0.41818166462284073	-1.0093375485793992	-1.3189498551756913	-1.006936270113901	-0.5274130992323667	-0.6042243282528951	1.023	0	0	13.128	0.833	0.639	0.144	0.742	2.5747473537877896	-0.1827216368152944	-0.44785082460460224	-1.9379419794061366	-0.2984060358147566
3	266	0.0656	0	[25, 35)	Female	Secondary	Homemaker	1	Married	12	Vaginal birth	Not at all	2	Some days	3	-0.7017433219893909	0.09426255935948458	0.039409539603158406	-0.018728297935610892	0.16081356483448578	1.4626466358879473	-0.34292360963106994	1.01	0	0	7.174	0.492	0.284	0.167	0.435	1.970463379110091	-0.709276562489829	-1.258781040820931	-1.7897614665653818	-0.8324092478934529
3.1	286	-1.0128	0	[20, 25)	Male	Secondary	Homemaker	2	Married	14	Vaginal birth	Not at all	0	Rarely or not at all	1	0.481607538117529	-0.5834833530249338	0.32009351458249186	-0.5494387726918726	0.3862937279765432	0.17348893860604508	-0.1327423527830888	1.015	0	0	13.799	0.22	0.064	0.148	0.252	2.6245961257694175	-1.5141277326297755	-2.7488721956224653	-1.9105430052180221	-1.3783261914707137
